# Supplementary material for: A Blood‐Brain Barrier‐Penetrant Ag(III) Corrole Compound Rescues Alzheimer's Disease Pathology by Targeting Aβ42‐Induced Oxidative Stress
Source: Adv Sci (Weinh). 2026 Jan 8;13(8):e15462. doi: 10.1002/advs.202515462 (PMC12884804; doi:10.1002/advs.202515462)
Supplement: Supplementary file 6 — Supplemental DataFile [file ADVS-13-e15462-s005.zip]

Archive with 1 entries (1 files):
- Cif file of MorCor-Ag.cif
