# Supplementary material for: A Blood‐Brain Barrier‐Penetrant Ag(III) Corrole Compound Rescues Alzheimer's Disease Pathology by Targeting Aβ42‐Induced Oxidative Stress
Source: Adv Sci (Weinh). 2026 Jan 8;13(8):e15462. doi: 10.1002/advs.202515462 (PMC12884804; doi:10.1002/advs.202515462)
Supplement: Supplementary file 6 — Supplemental DataFile [file ADVS-13-e15462-s005.zip › Cif file of MorCor-Ag.cif]

data_sk-ag-corrole_auto
_audit_creation_date               2023-07-08
_audit_creation_method
;
Olex2 1.3
(compiled 2020.11.12 svn.r5f609507 for OlexSys, GUI svn.r6408)
;
_shelx_SHELXL_version_number       '2016/6'
_audit_contact_author_address      ?
_audit_contact_author_email        ?
_audit_contact_author_name         ''
_audit_contact_author_phone        ?
_publ_contact_author_id_orcid      ?
_publ_section_references
;
Dolomanov, O.V., Bourhis, L.J., Gildea, R.J, Howard, J.A.K. & Puschmann, H.
 (2009), J. Appl. Cryst. 42, 339-341.

Sheldrick, G.M. (2015). Acta Cryst. C71, 3-8.
;
_chemical_name_common              ?
_chemical_name_systematic          ?
_chemical_formula_moiety           'C45 H32 Ag N7 O2'
_chemical_formula_sum              'C45 H32 Ag N7 O2'
_chemical_formula_weight           810.64
_chemical_melting_point            ?
_chemical_oxdiff_formula           'C H N O Ag'
loop_
  _atom_type_symbol
  _atom_type_description
  _atom_type_scat_dispersion_real
  _atom_type_scat_dispersion_imag
  _atom_type_scat_source
 'C' 'C' 0.0033 0.0016 'International Tables Vol C Tables 4.2.6.8 and 6.1.1.4'
 'H' 'H' 0.0000 0.0000 'International Tables Vol C Tables 4.2.6.8 and 6.1.1.4'
 'Ag' 'Ag' -0.8971 1.1015
 'International Tables Vol C Tables 4.2.6.8 and 6.1.1.4'
 'N' 'N' 0.0061 0.0033 'International Tables Vol C Tables 4.2.6.8 and 6.1.1.4'
 'O' 'O' 0.0106 0.0060 'International Tables Vol C Tables 4.2.6.8 and 6.1.1.4'

_shelx_space_group_comment
;
The symmetry employed for this shelxl refinement is uniquely defined
by the following loop, which should always be used as a source of
symmetry information in preference to the above space-group names.
They are only intended as comments.
;
_space_group_crystal_system        'triclinic'
_space_group_IT_number             2
_space_group_name_H-M_alt          'P -1'
_space_group_name_Hall             '-P 1'
loop_
  _space_group_symop_operation_xyz
 'x, y, z'
 '-x, -y, -z'

_cell_length_a                     11.2981(3)
_cell_length_b                     12.7773(3)
_cell_length_c                     16.6302(5)
_cell_angle_alpha                  75.514(2)
_cell_angle_beta                   88.335(2)
_cell_angle_gamma                  72.988(2)
_cell_volume                       2220.17(11)
_cell_formula_units_Z              2
_cell_measurement_reflns_used      29755
_cell_measurement_temperature      295(2)
_cell_measurement_theta_max        30.6480
_cell_measurement_theta_min        3.6510
_shelx_estimated_absorpt_T_max     0.948
_shelx_estimated_absorpt_T_min     0.862
_exptl_absorpt_coefficient_mu      0.495
_exptl_absorpt_correction_T_max    1.00000
_exptl_absorpt_correction_T_min    0.76671
_exptl_absorpt_correction_type     multi-scan
_exptl_absorpt_process_details
;
CrysAlisPro 1.171.42.52a (Rigaku Oxford Diffraction, 2022)
Empirical absorption correction using spherical harmonics,
implemented in SCALE3 ABSPACK scaling algorithm.
;
_exptl_absorpt_special_details     ?
_exptl_crystal_colour              red
_exptl_crystal_colour_primary      red
_exptl_crystal_density_diffrn      1.213
_exptl_crystal_density_meas        ?
_exptl_crystal_density_method      ?
_exptl_crystal_description         Block
_exptl_crystal_F_000               828
_exptl_crystal_recrystallization_method  ?
_exptl_crystal_size_max            0.31
_exptl_crystal_size_mid            0.22
_exptl_crystal_size_min            0.11
_exptl_transmission_factor_max     ?
_exptl_transmission_factor_min     ?
_diffrn_reflns_av_R_equivalents    0.0446
_diffrn_reflns_av_unetI/netI       0.0308
_diffrn_reflns_Laue_measured_fraction_full  0.998
_diffrn_reflns_Laue_measured_fraction_max  0.998
_diffrn_reflns_limit_h_max         13
_diffrn_reflns_limit_h_min         -13
_diffrn_reflns_limit_k_max         15
_diffrn_reflns_limit_k_min         -15
_diffrn_reflns_limit_l_max         20
_diffrn_reflns_limit_l_min         -20
_diffrn_reflns_number              43747
_diffrn_reflns_point_group_measured_fraction_full  0.998
_diffrn_reflns_point_group_measured_fraction_max  0.998
_diffrn_reflns_theta_full          25.242
_diffrn_reflns_theta_max           25.350
_diffrn_reflns_theta_min           3.405
_diffrn_ambient_environment        air
_diffrn_ambient_temperature        295(2)
_diffrn_detector                   'Hybrid Pixel Array Detector'
_diffrn_detector_area_resol_mean   5.8140
_diffrn_detector_type              'Pilatus 200K'
_diffrn_measured_fraction_theta_full  0.998
_diffrn_measured_fraction_theta_max  0.998
_diffrn_measurement_details
;
List of Runs (angles in degrees, time in seconds):

  # Type    Start    End  Width  t~exp~   \w     \q     \k     \f   Frames
--------------------------------------------------------------------------
  1  \w     -1.00  49.00   0.50    4.23    --    3.51-116.00  21.00  100
  2  \w     27.00  73.00   0.50    4.23    --    3.51-163.00-127.00   92
  3  \w     -8.00  66.00   0.50    4.23    --    3.51  57.00 120.00  148
  4  \w     -8.00  66.00   0.50    4.23    --    3.51  57.00  30.00  148
  5  \w    -15.00  32.00   0.50    4.23    --   -4.14 -99.00 -30.00   94
  6  \w    -70.00  -1.00   0.50    4.23    --   -4.14 -37.00 120.00  138
  7  \w    -42.00  19.00   0.50    4.23    --   -4.14 -77.00-150.00  122
  8  \w    -27.00  21.00   0.50    4.23    --   -4.14  77.00   0.00   96
  9  \w    -70.00  -1.00   0.50    4.23    --   -4.14 -37.00 -60.00  138
 10  \w    -27.00  21.00   0.50    4.23    --   -4.14  77.00 120.00   96
 11  \w    -42.00  19.00   0.50    4.23    --   -4.14 -77.00  90.00  122
 12  \w     -6.00  51.00   0.50    4.23    --   -4.14  37.00-150.00  114
;
_diffrn_measurement_device         'four-circle diffractometer'
_diffrn_measurement_device_type   
 'SuperNova, Dual, Cu at home/near, Pilatus 200K'
_diffrn_measurement_method         '\w scans'
_diffrn_orient_matrix_type        
 'CrysAlisPro convention (1999,Acta A55,543-557)'
_diffrn_orient_matrix_UB_11        0.0458797000
_diffrn_orient_matrix_UB_12        0.0148761000
_diffrn_orient_matrix_UB_13        0.0190982000
_diffrn_orient_matrix_UB_21        -0.0110242000
_diffrn_orient_matrix_UB_22        -0.0325432000
_diffrn_orient_matrix_UB_23        0.0391827000
_diffrn_orient_matrix_UB_31        0.0457576000
_diffrn_orient_matrix_UB_32        -0.0481649000
_diffrn_orient_matrix_UB_33        -0.0066884000
_diffrn_radiation_monochromator    mirror
_diffrn_radiation_probe            x-ray
_diffrn_radiation_type             'Mo K\a'
_diffrn_radiation_wavelength       0.71073
_diffrn_source                     'micro-focus sealed X-ray tube'
_diffrn_source_type                'SuperNova (Mo) X-ray Source'
_reflns_Friedel_coverage           0.000
_reflns_Friedel_fraction_full      .
_reflns_Friedel_fraction_max       .
_reflns_number_gt                  7354
_reflns_number_total               8119
_reflns_odcompleteness_completeness  99.75
_reflns_odcompleteness_iscentric   1
_reflns_odcompleteness_theta       26.32
_reflns_special_details
;
 Reflections were merged by SHELXL according to the crystal
 class for the calculation of statistics and refinement.
 
 Structure factors included contributions from the .fab file.
 
 _reflns_Friedel_fraction is defined as the number of unique
 Friedel pairs measured divided by the number that would be
 possible theoretically, ignoring centric projections and
 systematic absences.
;
_reflns_threshold_expression       'I > 2\s(I)'
_computing_cell_refinement         'CrysAlisPro 1.171.42.52a (Rigaku OD, 2022)'
_computing_data_collection         'CrysAlisPro 1.171.42.52a (Rigaku OD, 2022)'
_computing_data_reduction          'CrysAlisPro 1.171.42.52a (Rigaku OD, 2022)'
_computing_molecular_graphics      'Olex2 1.3 (Dolomanov et al., 2009)'
_computing_publication_material    'Olex2 1.3 (Dolomanov et al., 2009)'
_computing_structure_refinement    'SHELXL 2016/6 (Sheldrick, 2015)'
_computing_structure_solution      'SHELXT 2014/5 (Sheldrick, 2014)'
_refine_diff_density_max           0.292
_refine_diff_density_min           -0.242
_refine_diff_density_rms           0.043
_refine_ls_extinction_coef         .
_refine_ls_extinction_method       none
_refine_ls_goodness_of_fit_ref     1.060
_refine_ls_hydrogen_treatment      constr
_refine_ls_matrix_type             full
_refine_ls_number_parameters       496
_refine_ls_number_reflns           8119
_refine_ls_number_restraints       0
_refine_ls_R_factor_all            0.0288
_refine_ls_R_factor_gt             0.0254
_refine_ls_restrained_S_all        1.060
_refine_ls_shift/su_max            0.003
_refine_ls_shift/su_mean           0.000
_refine_ls_structure_factor_coef   Fsqd
_refine_ls_weighting_details      
 'w=1/[\s^2^(Fo^2^)+(0.0308P)^2^+0.5772P] where P=(Fo^2^+2Fc^2^)/3'
_refine_ls_weighting_scheme        calc
_refine_ls_wR_factor_gt            0.0659
_refine_ls_wR_factor_ref           0.0674
_refine_special_details            ?
_olex2_refinement_description
;
1. Fixed Uiso
 At 1.2 times of:
  All C(H) groups, All C(H,H) groups
2.a Secondary CH2 refined with riding coordinates:
 C35(H35A,H35B), C33(H33A,H33B), C37(H37A,H37B), C34(H34A,H34B), C36(H36A,
 H36B), C38(H38A,H38B)
2.b Aromatic/amide H refined with riding coordinates:
 C12(H12), C32(H32), C7(H7), C25(H25), C2(H2), C13(H13), C3(H3), C21(H21),
 C29(H29), C8(H8), C24(H24), C28(H28), C31(H31), C22(H22), C17(H17), C40(H40),
 C41(H41), C18(H18), C44(H44), C43(H43)
;
_atom_sites_solution_hydrogens     geom
_atom_sites_solution_primary       ?
_atom_sites_solution_secondary     ?
loop_
  _atom_site_label
  _atom_site_type_symbol
  _atom_site_fract_x
  _atom_site_fract_y
  _atom_site_fract_z
  _atom_site_U_iso_or_equiv
  _atom_site_adp_type
  _atom_site_occupancy
  _atom_site_site_symmetry_order
  _atom_site_calc_flag
  _atom_site_refinement_flags_posn
  _atom_site_refinement_flags_adp
  _atom_site_refinement_flags_occupancy
  _atom_site_disorder_assembly
  _atom_site_disorder_group
 Ag1 Ag 0.97086(2) 0.10917(2) 0.59391(2) 0.03293(6) Uani 1 1 d . . . . .
 N1 N 1.14123(13) 0.05174(13) 0.56613(10) 0.0369(3) Uani 1 1 d . . . . .
 O1 O 0.22139(12) 0.48812(11) 0.34440(10) 0.0509(4) Uani 1 1 d . . . . .
 N4 N 1.04230(14) 0.02669(13) 0.70406(10) 0.0401(4) Uani 1 1 d . . . . .
 N3 N 0.80474(13) 0.14837(12) 0.63656(10) 0.0341(3) Uani 1 1 d . . . . .
 N2 N 0.92115(13) 0.19336(12) 0.47867(10) 0.0340(3) Uani 1 1 d . . . . .
 C5 C 1.12953(16) 0.14466(15) 0.41874(12) 0.0334(4) Uani 1 1 d . . . . .
 C4 C 1.19797(16) 0.08055(15) 0.49374(12) 0.0339(4) Uani 1 1 d . . . . .
 C27 C 0.57214(16) 0.31834(15) 0.45831(12) 0.0353(4) Uani 1 1 d . . . . .
 N7 N -0.03994(15) 0.65613(14) 0.32426(12) 0.0501(4) Uani 1 1 d . . . . .
 C11 C 0.70022(15) 0.21335(14) 0.58733(12) 0.0347(4) Uani 1 1 d . . . . .
 C1 C 1.22430(16) -0.00371(15) 0.63229(12) 0.0379(4) Uani 1 1 d . . . . .
 C6 C 0.99846(16) 0.19040(15) 0.41252(12) 0.0339(4) Uani 1 1 d . . . . .
 O2 O -0.27587(14) 0.63234(15) 0.37637(13) 0.0732(5) Uani 1 1 d . . . . .
 C12 C 0.60043(16) 0.22768(16) 0.64275(13) 0.0388(4) Uani 1 1 d . . . . .
 H12 H 0.517997 0.267960 0.627431 0.047 Uiso 1 1 calc R U . . .
 C19 C 1.16822(17) -0.02337(16) 0.71032(13) 0.0397(4) Uani 1 1 d . . . . .
 C10 C 0.69649(15) 0.25475(14) 0.50061(12) 0.0339(4) Uani 1 1 d . . . . .
 C20 C 1.19965(16) 0.16794(15) 0.34251(12) 0.0349(4) Uani 1 1 d . . . . .
 C32 C 0.47757(17) 0.26804(15) 0.46512(13) 0.0402(4) Uani 1 1 d . . . . .
 H32 H 0.492494 0.193452 0.495808 0.048 Uiso 1 1 calc R U . . .
 C9 C 0.79946(16) 0.24083(15) 0.44981(12) 0.0343(4) Uani 1 1 d . . . . .
 C16 C 0.98975(18) 0.00847(16) 0.77898(12) 0.0400(4) Uani 1 1 d . . . . .
 C7 C 0.91971(17) 0.24028(16) 0.33908(12) 0.0410(4) Uani 1 1 d . . . . .
 H7 H 0.945751 0.250392 0.284862 0.049 Uiso 1 1 calc R U . . .
 C25 C 1.29691(17) 0.08227(16) 0.32363(12) 0.0390(4) Uani 1 1 d . . . . .
 H25 H 1.314251 0.008840 0.357008 0.047 Uiso 1 1 calc R U . . .
 C2 C 1.34250(17) -0.01647(17) 0.59949(14) 0.0438(5) Uani 1 1 d . . . . .
 H2 H 1.417817 -0.053308 0.629304 0.053 Uiso 1 1 calc R U . . .
 C15 C 0.86171(18) 0.05436(16) 0.78644(12) 0.0394(4) Uani 1 1 d . . . . .
 C14 C 0.77690(17) 0.12189(15) 0.71937(12) 0.0363(4) Uani 1 1 d . . . . .
 C13 C 0.64650(17) 0.17274(16) 0.72095(13) 0.0407(4) Uani 1 1 d . . . . .
 H13 H 0.600562 0.168662 0.768349 0.049 Uiso 1 1 calc R U . . .
 C39 C 0.81008(18) 0.02671(17) 0.86993(13) 0.0433(4) Uani 1 1 d . . . . .
 C3 C 1.32747(16) 0.03446(16) 0.51652(13) 0.0403(4) Uani 1 1 d . . . . .
 H3 H 1.391291 0.038610 0.480391 0.048 Uiso 1 1 calc R U . . .
 C21 C 1.17470(18) 0.27660(16) 0.29085(13) 0.0418(4) Uani 1 1 d . . . . .
 H21 H 1.109170 0.334378 0.301705 0.050 Uiso 1 1 calc R U . . .
 C29 C 0.43104(17) 0.48902(16) 0.37356(15) 0.0472(5) Uani 1 1 d . . . . .
 H29 H 0.415891 0.563637 0.342865 0.057 Uiso 1 1 calc R U . . .
 C8 C 0.80052(18) 0.27054(17) 0.36139(12) 0.0422(4) Uani 1 1 d . . . . .
 H8 H 0.731163 0.304899 0.325084 0.051 Uiso 1 1 calc R U . . .
 C24 C 1.36739(19) 0.10513(18) 0.25629(13) 0.0468(5) Uani 1 1 d . . . . .
 H24 H 1.431342 0.047176 0.244102 0.056 Uiso 1 1 calc R U . . .
 C30 C 0.33863(16) 0.43711(15) 0.38086(13) 0.0401(4) Uani 1 1 d . . . . .
 C28 C 0.54706(17) 0.42910(16) 0.41239(14) 0.0455(5) Uani 1 1 d . . . . .
 H28 H 0.609065 0.464480 0.407276 0.055 Uiso 1 1 calc R U . . .
 C31 C 0.36171(17) 0.32650(16) 0.42724(14) 0.0420(4) Uani 1 1 d . . . . .
 H31 H 0.299339 0.291497 0.432926 0.050 Uiso 1 1 calc R U . . .
 C22 C 1.2457(2) 0.29980(18) 0.22384(14) 0.0509(5) Uani 1 1 d . . . . .
 H22 H 1.228352 0.372939 0.189980 0.061 Uiso 1 1 calc R U . . .
 C23 C 1.3432(2) 0.21393(19) 0.20687(14) 0.0500(5) Uani 1 1 d . . . . .
 C35 C -0.15631(19) 0.72976(19) 0.28017(17) 0.0593(6) Uani 1 1 d . . . . .
 H35A H -0.175060 0.699278 0.235840 0.071 Uiso 1 1 calc R U . . .
 H35B H -0.147866 0.804313 0.255386 0.071 Uiso 1 1 calc R U . . .
 N6 N 0.5798(2) -0.0721(2) 1.15272(16) 0.0925(8) Uani 1 1 d . . . . .
 C17 C 1.0905(2) -0.05776(19) 0.83712(14) 0.0515(5) Uani 1 1 d . . . . .
 H17 H 1.084487 -0.083717 0.894115 0.062 Uiso 1 1 calc R U . . .
 C40 C 0.7476(2) 0.1106(2) 0.90837(14) 0.0541(5) Uani 1 1 d . . . . .
 H40 H 0.743895 0.185414 0.883789 0.065 Uiso 1 1 calc R U . . .
 C41 C 0.6908(2) 0.0852(2) 0.98221(15) 0.0598(6) Uani 1 1 d . . . . .
 H41 H 0.648973 0.142385 1.007007 0.072 Uiso 1 1 calc R U . . .
 C18 C 1.19800(19) -0.07679(18) 0.79463(14) 0.0502(5) Uani 1 1 d . . . . .
 H18 H 1.276840 -0.118048 0.817963 0.060 Uiso 1 1 calc R U . . .
 C33 C 0.18926(19) 0.60598(18) 0.30710(18) 0.0591(6) Uani 1 1 d . . . . .
 H33A H 0.248275 0.621525 0.265671 0.071 Uiso 1 1 calc R U . . .
 H33B H 0.192499 0.646055 0.349027 0.071 Uiso 1 1 calc R U . . .
 C37 C -0.0580(2) 0.54672(19) 0.36392(17) 0.0618(6) Uani 1 1 d . . . . .
 H37A H 0.016952 0.497354 0.395657 0.074 Uiso 1 1 calc R U . . .
 H37B H -0.074468 0.511851 0.321607 0.074 Uiso 1 1 calc R U . . .
 C42 C 0.6966(2) -0.0254(2) 1.01888(14) 0.0570(6) Uani 1 1 d . . . . .
 C34 C 0.05998(19) 0.6471(2) 0.26644(16) 0.0590(6) Uani 1 1 d . . . . .
 H34A H 0.049076 0.720808 0.228368 0.071 Uiso 1 1 calc R U . . .
 H34B H 0.053020 0.595737 0.233889 0.071 Uiso 1 1 calc R U . . .
 C44 C 0.8170(2) -0.08398(19) 0.90897(14) 0.0557(6) Uani 1 1 d . . . . .
 H44 H 0.860490 -0.141803 0.885249 0.067 Uiso 1 1 calc R U . . .
 N5 N 1.4829(3) 0.2548(2) 0.08537(19) 0.1125(11) Uani 1 1 d . . . . .
 C45 C 0.6322(2) -0.0519(2) 1.09439(16) 0.0691(7) Uani 1 1 d . . . . .
 C26 C 1.4202(3) 0.2376(2) 0.13820(17) 0.0703(7) Uani 1 1 d . . . . .
 C36 C -0.2599(2) 0.7391(2) 0.3385(2) 0.0743(8) Uani 1 1 d . . . . .
 H36A H -0.242568 0.772847 0.381286 0.089 Uiso 1 1 calc R U . . .
 H36B H -0.336088 0.788376 0.308271 0.089 Uiso 1 1 calc R U . . .
 C43 C 0.7599(2) -0.1098(2) 0.98303(16) 0.0647(7) Uani 1 1 d . . . . .
 H43 H 0.764594 -0.184629 1.008483 0.078 Uiso 1 1 calc R U . . .
 C38 C -0.1647(2) 0.5603(2) 0.42076(19) 0.0753(8) Uani 1 1 d . . . . .
 H38A H -0.175258 0.486809 0.446377 0.090 Uiso 1 1 calc R U . . .
 H38B H -0.146427 0.591845 0.464615 0.090 Uiso 1 1 calc R U . . .

loop_
  _atom_site_aniso_label
  _atom_site_aniso_U_11
  _atom_site_aniso_U_22
  _atom_site_aniso_U_33
  _atom_site_aniso_U_23
  _atom_site_aniso_U_13
  _atom_site_aniso_U_12
 Ag1 0.02263(8) 0.03920(9) 0.03273(9) -0.00578(6) 0.00444(5) -0.00584(5)
 N1 0.0233(7) 0.0440(8) 0.0361(9) -0.0056(7) 0.0027(6) -0.0028(6)
 O1 0.0275(7) 0.0366(7) 0.0815(11) -0.0082(7) -0.0133(7) -0.0030(5)
 N4 0.0293(8) 0.0497(9) 0.0340(9) -0.0047(7) 0.0030(6) -0.0058(7)
 N3 0.0247(7) 0.0405(8) 0.0341(8) -0.0072(7) 0.0059(6) -0.0072(6)
 N2 0.0229(7) 0.0409(8) 0.0343(8) -0.0064(7) 0.0037(6) -0.0064(6)
 C5 0.0291(9) 0.0356(9) 0.0360(10) -0.0111(8) 0.0072(7) -0.0089(7)
 C4 0.0266(9) 0.0351(9) 0.0396(11) -0.0115(8) 0.0096(7) -0.0074(7)
 C27 0.0246(8) 0.0382(9) 0.0407(11) -0.0094(8) 0.0030(7) -0.0064(7)
 N7 0.0312(8) 0.0451(9) 0.0633(12) -0.0034(8) -0.0045(8) -0.0034(7)
 C11 0.0235(8) 0.0347(9) 0.0456(11) -0.0112(8) 0.0051(7) -0.0078(7)
 C1 0.0298(9) 0.0370(9) 0.0419(11) -0.0075(8) 0.0010(8) -0.0043(7)
 C6 0.0284(9) 0.0384(9) 0.0350(10) -0.0098(8) 0.0060(7) -0.0098(7)
 O2 0.0383(8) 0.0737(11) 0.0964(15) -0.0072(10) 0.0056(9) -0.0120(8)
 C12 0.0258(9) 0.0425(10) 0.0476(12) -0.0132(9) 0.0092(8) -0.0084(8)
 C19 0.0289(9) 0.0407(10) 0.0438(11) -0.0074(8) -0.0006(8) -0.0044(8)
 C10 0.0243(8) 0.0333(9) 0.0419(11) -0.0070(8) 0.0025(7) -0.0074(7)
 C20 0.0281(9) 0.0425(10) 0.0361(10) -0.0132(8) 0.0065(7) -0.0113(7)
 C32 0.0330(9) 0.0332(9) 0.0517(12) -0.0074(8) -0.0003(8) -0.0083(8)
 C9 0.0266(9) 0.0364(9) 0.0382(10) -0.0069(8) -0.0002(7) -0.0087(7)
 C16 0.0394(10) 0.0444(10) 0.0333(10) -0.0060(8) 0.0038(8) -0.0115(8)
 C7 0.0357(10) 0.0513(11) 0.0331(10) -0.0077(9) 0.0037(8) -0.0112(8)
 C25 0.0363(10) 0.0379(10) 0.0424(11) -0.0120(8) 0.0077(8) -0.0094(8)
 C2 0.0247(9) 0.0495(11) 0.0502(13) -0.0093(9) -0.0001(8) -0.0029(8)
 C15 0.0404(10) 0.0424(10) 0.0351(11) -0.0086(8) 0.0096(8) -0.0132(8)
 C14 0.0327(9) 0.0384(9) 0.0386(11) -0.0110(8) 0.0110(8) -0.0114(8)
 C13 0.0333(10) 0.0451(10) 0.0453(12) -0.0142(9) 0.0162(8) -0.0131(8)
 C39 0.0384(10) 0.0538(12) 0.0349(11) -0.0077(9) 0.0051(8) -0.0130(9)
 C3 0.0248(9) 0.0477(11) 0.0456(12) -0.0119(9) 0.0073(8) -0.0071(8)
 C21 0.0368(10) 0.0411(10) 0.0444(12) -0.0111(9) 0.0083(8) -0.0071(8)
 C29 0.0332(10) 0.0339(10) 0.0664(15) -0.0003(9) -0.0038(9) -0.0077(8)
 C8 0.0328(10) 0.0516(11) 0.0373(11) -0.0059(9) -0.0027(8) -0.0091(8)
 C24 0.0396(11) 0.0513(12) 0.0479(13) -0.0181(10) 0.0139(9) -0.0072(9)
 C30 0.0253(9) 0.0371(10) 0.0549(13) -0.0124(9) -0.0034(8) -0.0034(7)
 C28 0.0278(9) 0.0425(10) 0.0643(14) -0.0061(10) 0.0009(9) -0.0135(8)
 C31 0.0283(9) 0.0402(10) 0.0585(13) -0.0123(9) -0.0014(8) -0.0115(8)
 C22 0.0521(12) 0.0447(11) 0.0489(13) -0.0032(9) 0.0125(10) -0.0121(9)
 C23 0.0446(12) 0.0612(13) 0.0427(12) -0.0118(10) 0.0142(9) -0.0156(10)
 C35 0.0328(11) 0.0499(12) 0.0818(18) -0.0029(12) -0.0061(11) -0.0029(9)
 N6 0.0828(17) 0.112(2) 0.0637(16) -0.0010(14) 0.0355(14) -0.0213(15)
 C17 0.0473(12) 0.0625(13) 0.0353(11) -0.0026(10) -0.0005(9) -0.0102(10)
 C40 0.0619(14) 0.0579(13) 0.0440(13) -0.0150(10) 0.0161(10) -0.0193(11)
 C41 0.0608(14) 0.0725(15) 0.0442(13) -0.0192(12) 0.0155(11) -0.0145(12)
 C18 0.0357(11) 0.0597(13) 0.0433(12) -0.0012(10) -0.0058(9) -0.0053(9)
 C33 0.0319(10) 0.0436(11) 0.0866(18) 0.0045(11) -0.0062(11) -0.0050(9)
 C37 0.0412(12) 0.0542(13) 0.0734(17) 0.0009(12) -0.0010(11) -0.0031(10)
 C42 0.0466(12) 0.0801(16) 0.0381(12) -0.0074(11) 0.0124(10) -0.0168(11)
 C34 0.0331(11) 0.0550(13) 0.0703(16) 0.0041(11) -0.0073(10) -0.0010(9)
 C44 0.0607(14) 0.0526(12) 0.0465(13) -0.0076(10) 0.0163(11) -0.0113(11)
 N5 0.114(2) 0.0963(19) 0.100(2) -0.0040(16) 0.071(2) -0.0146(16)
 C45 0.0566(15) 0.0898(18) 0.0498(15) -0.0064(13) 0.0160(12) -0.0156(13)
 C26 0.0685(16) 0.0690(16) 0.0609(17) -0.0074(13) 0.0318(14) -0.0117(13)
 C36 0.0399(13) 0.0645(16) 0.104(2) -0.0153(15) 0.0051(13) 0.0008(11)
 C43 0.0719(16) 0.0620(14) 0.0517(15) 0.0015(11) 0.0161(12) -0.0217(12)
 C38 0.0514(14) 0.0789(17) 0.081(2) 0.0013(15) 0.0058(13) -0.0157(13)

_geom_special_details
;
 All esds (except the esd in the dihedral angle between two l.s. planes)
 are estimated using the full covariance matrix.  The cell esds are taken
 into account individually in the estimation of esds in distances, angles
 and torsion angles; correlations between esds in cell parameters are only
 used when they are defined by crystal symmetry.  An approximate (isotropic)
 treatment of cell esds is used for estimating esds involving l.s. planes.
;
loop_
  _geom_bond_atom_site_label_1
  _geom_bond_atom_site_label_2
  _geom_bond_distance
  _geom_bond_site_symmetry_2
  _geom_bond_publ_flag
 Ag1 N1 1.9361(14) . ?
 Ag1 N4 1.9339(16) . ?
 Ag1 N3 1.9562(14) . ?
 Ag1 N2 1.9552(15) . ?
 N1 C4 1.366(2) . ?
 N1 C1 1.369(2) . ?
 O1 C30 1.375(2) . ?
 O1 C33 1.418(2) . ?
 N4 C19 1.374(2) . ?
 N4 C16 1.361(2) . ?
 N3 C11 1.377(2) . ?
 N3 C14 1.383(2) . ?
 N2 C6 1.386(2) . ?
 N2 C9 1.376(2) . ?
 C5 C4 1.414(3) . ?
 C5 C6 1.420(2) . ?
 C5 C20 1.488(2) . ?
 C4 C3 1.431(3) . ?
 C27 C10 1.494(2) . ?
 C27 C32 1.388(3) . ?
 C27 C28 1.380(3) . ?
 N7 C35 1.462(3) . ?
 N7 C37 1.459(3) . ?
 N7 C34 1.459(3) . ?
 C11 C12 1.434(2) . ?
 C11 C10 1.404(3) . ?
 C1 C19 1.425(3) . ?
 C1 C2 1.408(3) . ?
 C6 C7 1.425(3) . ?
 O2 C36 1.413(3) . ?
 O2 C38 1.417(3) . ?
 C12 H12 0.9300 . ?
 C12 C13 1.350(3) . ?
 C19 C18 1.400(3) . ?
 C10 C9 1.413(3) . ?
 C20 C25 1.397(3) . ?
 C20 C21 1.391(3) . ?
 C32 H32 0.9300 . ?
 C32 C31 1.382(3) . ?
 C9 C8 1.424(3) . ?
 C16 C15 1.408(3) . ?
 C16 C17 1.427(3) . ?
 C7 H7 0.9300 . ?
 C7 C8 1.356(3) . ?
 C25 H25 0.9300 . ?
 C25 C24 1.376(3) . ?
 C2 H2 0.9300 . ?
 C2 C3 1.362(3) . ?
 C15 C14 1.416(3) . ?
 C15 C39 1.490(3) . ?
 C14 C13 1.428(3) . ?
 C13 H13 0.9300 . ?
 C39 C40 1.389(3) . ?
 C39 C44 1.381(3) . ?
 C3 H3 0.9300 . ?
 C21 H21 0.9300 . ?
 C21 C22 1.377(3) . ?
 C29 H29 0.9300 . ?
 C29 C30 1.379(3) . ?
 C29 C28 1.391(3) . ?
 C8 H8 0.9300 . ?
 C24 H24 0.9300 . ?
 C24 C23 1.379(3) . ?
 C30 C31 1.382(3) . ?
 C28 H28 0.9300 . ?
 C31 H31 0.9300 . ?
 C22 H22 0.9300 . ?
 C22 C23 1.388(3) . ?
 C23 C26 1.441(3) . ?
 C35 H35A 0.9700 . ?
 C35 H35B 0.9700 . ?
 C35 C36 1.495(4) . ?
 N6 C45 1.135(3) . ?
 C17 H17 0.9300 . ?
 C17 C18 1.378(3) . ?
 C40 H40 0.9300 . ?
 C40 C41 1.379(3) . ?
 C41 H41 0.9300 . ?
 C41 C42 1.375(3) . ?
 C18 H18 0.9300 . ?
 C33 H33A 0.9700 . ?
 C33 H33B 0.9700 . ?
 C33 C34 1.516(3) . ?
 C37 H37A 0.9700 . ?
 C37 H37B 0.9700 . ?
 C37 C38 1.506(4) . ?
 C42 C45 1.449(3) . ?
 C42 C43 1.370(3) . ?
 C34 H34A 0.9700 . ?
 C34 H34B 0.9700 . ?
 C44 H44 0.9300 . ?
 C44 C43 1.385(3) . ?
 N5 C26 1.131(3) . ?
 C36 H36A 0.9700 . ?
 C36 H36B 0.9700 . ?
 C43 H43 0.9300 . ?
 C38 H38A 0.9700 . ?
 C38 H38B 0.9700 . ?

loop_
  _geom_angle_atom_site_label_1
  _geom_angle_atom_site_label_2
  _geom_angle_atom_site_label_3
  _geom_angle
  _geom_angle_site_symmetry_1
  _geom_angle_site_symmetry_3
  _geom_angle_publ_flag
 N1 Ag1 N3 171.53(6) . . ?
 N1 Ag1 N2 91.98(6) . . ?
 N4 Ag1 N1 80.92(6) . . ?
 N4 Ag1 N3 91.32(6) . . ?
 N4 Ag1 N2 172.28(6) . . ?
 N2 Ag1 N3 95.94(6) . . ?
 C4 N1 Ag1 129.76(12) . . ?
 C4 N1 C1 112.41(15) . . ?
 C1 N1 Ag1 115.63(12) . . ?
 C30 O1 C33 117.05(15) . . ?
 C19 N4 Ag1 116.40(13) . . ?
 C16 N4 Ag1 131.36(13) . . ?
 C16 N4 C19 112.24(16) . . ?
 C11 N3 Ag1 123.52(12) . . ?
 C11 N3 C14 110.94(14) . . ?
 C14 N3 Ag1 125.42(12) . . ?
 C6 N2 Ag1 124.89(12) . . ?
 C9 N2 Ag1 123.29(12) . . ?
 C9 N2 C6 110.13(15) . . ?
 C4 C5 C6 123.83(16) . . ?
 C4 C5 C20 117.83(15) . . ?
 C6 C5 C20 118.32(16) . . ?
 N1 C4 C5 121.87(15) . . ?
 N1 C4 C3 104.22(16) . . ?
 C5 C4 C3 133.89(17) . . ?
 C32 C27 C10 120.84(16) . . ?
 C28 C27 C10 121.23(16) . . ?
 C28 C27 C32 117.93(16) . . ?
 C37 N7 C35 107.95(17) . . ?
 C34 N7 C35 109.87(18) . . ?
 C34 N7 C37 112.49(18) . . ?
 N3 C11 C12 105.89(16) . . ?
 N3 C11 C10 125.38(16) . . ?
 C10 C11 C12 128.73(17) . . ?
 N1 C1 C19 113.87(16) . . ?
 N1 C1 C2 105.85(17) . . ?
 C2 C1 C19 140.11(18) . . ?
 N2 C6 C5 125.79(17) . . ?
 N2 C6 C7 106.13(15) . . ?
 C5 C6 C7 128.07(17) . . ?
 C36 O2 C38 109.31(19) . . ?
 C11 C12 H12 125.8 . . ?
 C13 C12 C11 108.41(16) . . ?
 C13 C12 H12 125.8 . . ?
 N4 C19 C1 112.66(17) . . ?
 N4 C19 C18 106.03(17) . . ?
 C18 C19 C1 141.30(18) . . ?
 C11 C10 C27 116.92(16) . . ?
 C11 C10 C9 125.89(16) . . ?
 C9 C10 C27 117.19(17) . . ?
 C25 C20 C5 120.69(17) . . ?
 C21 C20 C5 120.90(16) . . ?
 C21 C20 C25 118.32(17) . . ?
 C27 C32 H32 119.3 . . ?
 C31 C32 C27 121.36(17) . . ?
 C31 C32 H32 119.3 . . ?
 N2 C9 C10 124.93(17) . . ?
 N2 C9 C8 106.57(16) . . ?
 C10 C9 C8 128.50(17) . . ?
 N4 C16 C15 121.28(18) . . ?
 N4 C16 C17 104.92(17) . . ?
 C15 C16 C17 133.78(19) . . ?
 C6 C7 H7 125.7 . . ?
 C8 C7 C6 108.68(17) . . ?
 C8 C7 H7 125.7 . . ?
 C20 C25 H25 119.6 . . ?
 C24 C25 C20 120.86(18) . . ?
 C24 C25 H25 119.6 . . ?
 C1 C2 H2 125.9 . . ?
 C3 C2 C1 108.20(17) . . ?
 C3 C2 H2 125.9 . . ?
 C16 C15 C14 124.57(17) . . ?
 C16 C15 C39 118.18(18) . . ?
 C14 C15 C39 117.20(17) . . ?
 N3 C14 C15 125.88(16) . . ?
 N3 C14 C13 105.51(16) . . ?
 C15 C14 C13 128.57(18) . . ?
 C12 C13 C14 109.24(17) . . ?
 C12 C13 H13 125.4 . . ?
 C14 C13 H13 125.4 . . ?
 C40 C39 C15 121.68(19) . . ?
 C44 C39 C15 120.10(19) . . ?
 C44 C39 C40 118.1(2) . . ?
 C4 C3 H3 125.4 . . ?
 C2 C3 C4 109.23(17) . . ?
 C2 C3 H3 125.4 . . ?
 C20 C21 H21 119.6 . . ?
 C22 C21 C20 120.89(18) . . ?
 C22 C21 H21 119.6 . . ?
 C30 C29 H29 120.2 . . ?
 C30 C29 C28 119.61(18) . . ?
 C28 C29 H29 120.2 . . ?
 C9 C8 H8 125.8 . . ?
 C7 C8 C9 108.49(17) . . ?
 C7 C8 H8 125.8 . . ?
 C25 C24 H24 120.0 . . ?
 C25 C24 C23 120.03(18) . . ?
 C23 C24 H24 120.0 . . ?
 O1 C30 C29 124.31(17) . . ?
 O1 C30 C31 115.92(16) . . ?
 C29 C30 C31 119.77(17) . . ?
 C27 C28 C29 121.44(17) . . ?
 C27 C28 H28 119.3 . . ?
 C29 C28 H28 119.3 . . ?
 C32 C31 C30 119.89(17) . . ?
 C32 C31 H31 120.1 . . ?
 C30 C31 H31 120.1 . . ?
 C21 C22 H22 120.0 . . ?
 C21 C22 C23 119.95(19) . . ?
 C23 C22 H22 120.0 . . ?
 C24 C23 C22 119.93(19) . . ?
 C24 C23 C26 119.6(2) . . ?
 C22 C23 C26 120.5(2) . . ?
 N7 C35 H35A 109.6 . . ?
 N7 C35 H35B 109.6 . . ?
 N7 C35 C36 110.5(2) . . ?
 H35A C35 H35B 108.1 . . ?
 C36 C35 H35A 109.6 . . ?
 C36 C35 H35B 109.6 . . ?
 C16 C17 H17 125.7 . . ?
 C18 C17 C16 108.53(19) . . ?
 C18 C17 H17 125.7 . . ?
 C39 C40 H40 119.3 . . ?
 C41 C40 C39 121.3(2) . . ?
 C41 C40 H40 119.3 . . ?
 C40 C41 H41 120.3 . . ?
 C42 C41 C40 119.4(2) . . ?
 C42 C41 H41 120.3 . . ?
 C19 C18 H18 125.9 . . ?
 C17 C18 C19 108.28(18) . . ?
 C17 C18 H18 125.9 . . ?
 O1 C33 H33A 109.6 . . ?
 O1 C33 H33B 109.6 . . ?
 O1 C33 C34 110.12(18) . . ?
 H33A C33 H33B 108.1 . . ?
 C34 C33 H33A 109.6 . . ?
 C34 C33 H33B 109.6 . . ?
 N7 C37 H37A 109.5 . . ?
 N7 C37 H37B 109.5 . . ?
 N7 C37 C38 110.7(2) . . ?
 H37A C37 H37B 108.1 . . ?
 C38 C37 H37A 109.5 . . ?
 C38 C37 H37B 109.5 . . ?
 C41 C42 C45 119.6(2) . . ?
 C43 C42 C41 120.3(2) . . ?
 C43 C42 C45 120.1(2) . . ?
 N7 C34 C33 114.7(2) . . ?
 N7 C34 H34A 108.6 . . ?
 N7 C34 H34B 108.6 . . ?
 C33 C34 H34A 108.6 . . ?
 C33 C34 H34B 108.6 . . ?
 H34A C34 H34B 107.6 . . ?
 C39 C44 H44 119.6 . . ?
 C39 C44 C43 120.7(2) . . ?
 C43 C44 H44 119.6 . . ?
 N6 C45 C42 178.8(3) . . ?
 N5 C26 C23 178.5(4) . . ?
 O2 C36 C35 111.7(2) . . ?
 O2 C36 H36A 109.3 . . ?
 O2 C36 H36B 109.3 . . ?
 C35 C36 H36A 109.3 . . ?
 C35 C36 H36B 109.3 . . ?
 H36A C36 H36B 107.9 . . ?
 C42 C43 C44 120.1(2) . . ?
 C42 C43 H43 119.9 . . ?
 C44 C43 H43 119.9 . . ?
 O2 C38 C37 111.0(2) . . ?
 O2 C38 H38A 109.4 . . ?
 O2 C38 H38B 109.4 . . ?
 C37 C38 H38A 109.4 . . ?
 C37 C38 H38B 109.4 . . ?
 H38A C38 H38B 108.0 . . ?

loop_
  _geom_torsion_atom_site_label_1
  _geom_torsion_atom_site_label_2
  _geom_torsion_atom_site_label_3
  _geom_torsion_atom_site_label_4
  _geom_torsion
  _geom_torsion_site_symmetry_1
  _geom_torsion_site_symmetry_2
  _geom_torsion_site_symmetry_3
  _geom_torsion_site_symmetry_4
  _geom_torsion_publ_flag
 Ag1 N1 C4 C5 -13.8(3) . . . . ?
 Ag1 N1 C4 C3 164.85(13) . . . . ?
 Ag1 N1 C1 C19 8.3(2) . . . . ?
 Ag1 N1 C1 C2 -167.95(12) . . . . ?
 Ag1 N4 C19 C1 0.5(2) . . . . ?
 Ag1 N4 C19 C18 179.77(14) . . . . ?
 Ag1 N4 C16 C15 -1.0(3) . . . . ?
 Ag1 N4 C16 C17 -179.54(15) . . . . ?
 Ag1 N3 C11 C12 -176.59(11) . . . . ?
 Ag1 N3 C11 C10 3.7(2) . . . . ?
 Ag1 N3 C14 C15 -5.5(3) . . . . ?
 Ag1 N3 C14 C13 176.76(12) . . . . ?
 Ag1 N2 C6 C5 -12.8(3) . . . . ?
 Ag1 N2 C6 C7 166.31(12) . . . . ?
 Ag1 N2 C9 C10 12.9(2) . . . . ?
 Ag1 N2 C9 C8 -166.62(12) . . . . ?
 N1 C4 C3 C2 -1.2(2) . . . . ?
 N1 C1 C19 N4 -5.6(2) . . . . ?
 N1 C1 C19 C18 175.6(3) . . . . ?
 N1 C1 C2 C3 2.2(2) . . . . ?
 O1 C30 C31 C32 179.06(19) . . . . ?
 O1 C33 C34 N7 74.7(3) . . . . ?
 N4 C19 C18 C17 -0.2(2) . . . . ?
 N4 C16 C15 C14 0.0(3) . . . . ?
 N4 C16 C15 C39 177.47(18) . . . . ?
 N4 C16 C17 C18 -0.4(2) . . . . ?
 N3 C11 C12 C13 0.0(2) . . . . ?
 N3 C11 C10 C27 176.65(16) . . . . ?
 N3 C11 C10 C9 -2.8(3) . . . . ?
 N3 C14 C13 C12 -0.7(2) . . . . ?
 N2 C6 C7 C8 -0.5(2) . . . . ?
 N2 C9 C8 C7 0.5(2) . . . . ?
 C5 C4 C3 C2 177.2(2) . . . . ?
 C5 C6 C7 C8 178.67(18) . . . . ?
 C5 C20 C25 C24 -175.57(18) . . . . ?
 C5 C20 C21 C22 175.05(19) . . . . ?
 C4 N1 C1 C19 173.10(16) . . . . ?
 C4 N1 C1 C2 -3.1(2) . . . . ?
 C4 C5 C6 N2 9.7(3) . . . . ?
 C4 C5 C6 C7 -169.28(18) . . . . ?
 C4 C5 C20 C25 44.6(2) . . . . ?
 C4 C5 C20 C21 -131.79(19) . . . . ?
 C27 C10 C9 N2 174.15(16) . . . . ?
 C27 C10 C9 C8 -6.4(3) . . . . ?
 C27 C32 C31 C30 0.5(3) . . . . ?
 N7 C35 C36 O2 -59.2(3) . . . . ?
 N7 C37 C38 O2 59.0(3) . . . . ?
 C11 N3 C14 C15 178.49(17) . . . . ?
 C11 N3 C14 C13 0.8(2) . . . . ?
 C11 C12 C13 C14 0.5(2) . . . . ?
 C11 C10 C9 N2 -6.4(3) . . . . ?
 C11 C10 C9 C8 173.03(19) . . . . ?
 C1 N1 C4 C5 -175.93(16) . . . . ?
 C1 N1 C4 C3 2.7(2) . . . . ?
 C1 C19 C18 C17 178.7(3) . . . . ?
 C1 C2 C3 C4 -0.6(2) . . . . ?
 C6 N2 C9 C10 178.71(16) . . . . ?
 C6 N2 C9 C8 -0.8(2) . . . . ?
 C6 C5 C4 N1 4.0(3) . . . . ?
 C6 C5 C4 C3 -174.14(19) . . . . ?
 C6 C5 C20 C25 -137.02(18) . . . . ?
 C6 C5 C20 C21 46.6(2) . . . . ?
 C6 C7 C8 C9 0.0(2) . . . . ?
 C12 C11 C10 C27 -3.0(3) . . . . ?
 C12 C11 C10 C9 177.61(18) . . . . ?
 C19 N4 C16 C15 178.83(17) . . . . ?
 C19 N4 C16 C17 0.3(2) . . . . ?
 C19 C1 C2 C3 -172.4(2) . . . . ?
 C10 C27 C32 C31 179.10(19) . . . . ?
 C10 C27 C28 C29 -179.4(2) . . . . ?
 C10 C11 C12 C13 179.69(18) . . . . ?
 C10 C9 C8 C7 -179.00(18) . . . . ?
 C20 C5 C4 N1 -177.68(16) . . . . ?
 C20 C5 C4 C3 4.2(3) . . . . ?
 C20 C5 C6 N2 -168.58(16) . . . . ?
 C20 C5 C6 C7 12.4(3) . . . . ?
 C20 C25 C24 C23 0.6(3) . . . . ?
 C20 C21 C22 C23 0.4(3) . . . . ?
 C32 C27 C10 C11 -58.6(2) . . . . ?
 C32 C27 C10 C9 120.8(2) . . . . ?
 C32 C27 C28 C29 -0.3(3) . . . . ?
 C9 N2 C6 C5 -178.34(16) . . . . ?
 C9 N2 C6 C7 0.8(2) . . . . ?
 C16 N4 C19 C1 -179.35(16) . . . . ?
 C16 N4 C19 C18 -0.1(2) . . . . ?
 C16 C15 C14 N3 3.4(3) . . . . ?
 C16 C15 C14 C13 -179.35(19) . . . . ?
 C16 C15 C39 C40 121.5(2) . . . . ?
 C16 C15 C39 C44 -62.4(3) . . . . ?
 C16 C17 C18 C19 0.4(3) . . . . ?
 C25 C20 C21 C22 -1.4(3) . . . . ?
 C25 C24 C23 C22 -1.7(3) . . . . ?
 C25 C24 C23 C26 177.9(2) . . . . ?
 C2 C1 C19 N4 168.7(2) . . . . ?
 C2 C1 C19 C18 -10.1(5) . . . . ?
 C15 C16 C17 C18 -178.7(2) . . . . ?
 C15 C14 C13 C12 -178.39(19) . . . . ?
 C15 C39 C40 C41 174.3(2) . . . . ?
 C15 C39 C44 C43 -174.3(2) . . . . ?
 C14 N3 C11 C12 -0.5(2) . . . . ?
 C14 N3 C11 C10 179.82(17) . . . . ?
 C14 C15 C39 C40 -60.8(3) . . . . ?
 C14 C15 C39 C44 115.2(2) . . . . ?
 C39 C15 C14 N3 -174.04(17) . . . . ?
 C39 C15 C14 C13 3.2(3) . . . . ?
 C39 C40 C41 C42 0.3(4) . . . . ?
 C39 C44 C43 C42 -0.6(4) . . . . ?
 C21 C20 C25 C24 0.9(3) . . . . ?
 C21 C22 C23 C24 1.2(3) . . . . ?
 C21 C22 C23 C26 -178.4(2) . . . . ?
 C29 C30 C31 C32 -0.8(3) . . . . ?
 C30 O1 C33 C34 177.2(2) . . . . ?
 C30 C29 C28 C27 0.0(4) . . . . ?
 C28 C27 C10 C11 120.4(2) . . . . ?
 C28 C27 C10 C9 -60.1(3) . . . . ?
 C28 C27 C32 C31 0.0(3) . . . . ?
 C28 C29 C30 O1 -179.3(2) . . . . ?
 C28 C29 C30 C31 0.6(3) . . . . ?
 C35 N7 C37 C38 -56.7(3) . . . . ?
 C35 N7 C34 C33 161.2(2) . . . . ?
 C17 C16 C15 C14 178.0(2) . . . . ?
 C17 C16 C15 C39 -4.5(3) . . . . ?
 C40 C39 C44 C43 1.9(4) . . . . ?
 C40 C41 C42 C45 -177.1(2) . . . . ?
 C40 C41 C42 C43 1.1(4) . . . . ?
 C41 C42 C43 C44 -0.9(4) . . . . ?
 C33 O1 C30 C29 -9.3(3) . . . . ?
 C33 O1 C30 C31 170.8(2) . . . . ?
 C37 N7 C35 C36 56.5(3) . . . . ?
 C37 N7 C34 C33 -78.5(3) . . . . ?
 C34 N7 C35 C36 179.5(2) . . . . ?
 C34 N7 C37 C38 -178.1(2) . . . . ?
 C44 C39 C40 C41 -1.8(4) . . . . ?
 C45 C42 C43 C44 177.2(3) . . . . ?
 C36 O2 C38 C37 -58.6(3) . . . . ?
 C38 O2 C36 C35 59.1(3) . . . . ?

_smtbx_masks_special_details       ?
loop_
  _smtbx_masks_void_nr
  _smtbx_masks_void_average_x
  _smtbx_masks_void_average_y
  _smtbx_masks_void_average_z
  _smtbx_masks_void_volume
  _smtbx_masks_void_count_electrons
  _smtbx_masks_void_content
 1 -0.860 -0.566 0.000 613.0 75.5 '7 Water'

_smtbx_masks_void_probe_radius     1.2
_smtbx_masks_void_truncation_radius  1.2
_shelx_res_file
;
TITL sk-ag-corrole_auto_a.res in P-1
    sk-ag-corrole_auto.res
    created by SHELXL-2016/6 at 17:41:54 on 08-Jul-2023
REM Old TITL SK-Ag-corrole_auto in P1
REM SHELXT solution in P-1
REM R1 0.116, Rweak 0.007, Alpha 0.040, Orientation as input
REM Formula found by SHELXT: C3 N5 O3 Ag
CELL 0.71073 11.2981 12.7773 16.6302 75.514 88.335 72.988
ZERR 2 0.0003 0.0003 0.0005 0.002 0.002 0.002
LATT 1
SFAC C H Ag N O
UNIT 90 64 2 14 4

L.S. 10
PLAN  5
SIZE 0.31 0.22 0.11
TEMP 22
CONF
MORE -1
BOND $H
fmap 2
acta
ABIN
SHEL 100 0.83
REM <olex2.extras>
REM <HklSrc "%.\\SK-Ag-corrole_auto.hkl">
REM </olex2.extras>

WGHT    0.030800    0.577200
FVAR       0.23972
AG1   3    0.970860    0.109168    0.593909    11.00000    0.02263    0.03920 =
         0.03273   -0.00578    0.00444   -0.00584
N1    4    1.141235    0.051744    0.566129    11.00000    0.02330    0.04400 =
         0.03608   -0.00557    0.00270   -0.00282
O1    5    0.221395    0.488125    0.344404    11.00000    0.02745    0.03662 =
         0.08152   -0.00817   -0.01330   -0.00301
N4    4    1.042298    0.026693    0.704057    11.00000    0.02929    0.04973 =
         0.03400   -0.00467    0.00300   -0.00582
N3    4    0.804741    0.148371    0.636563    11.00000    0.02466    0.04049 =
         0.03411   -0.00720    0.00592   -0.00716
N2    4    0.921154    0.193360    0.478673    11.00000    0.02286    0.04085 =
         0.03432   -0.00637    0.00369   -0.00643
C5    1    1.129528    0.144661    0.418742    11.00000    0.02911    0.03558 =
         0.03597   -0.01105    0.00718   -0.00892
C4    1    1.197968    0.080554    0.493742    11.00000    0.02659    0.03509 =
         0.03959   -0.01151    0.00957   -0.00742
C27   1    0.572140    0.318339    0.458311    11.00000    0.02455    0.03824 =
         0.04074   -0.00936    0.00302   -0.00640
N7    4   -0.039938    0.656127    0.324256    11.00000    0.03125    0.04513 =
         0.06329   -0.00344   -0.00454   -0.00341
C11   1    0.700217    0.213349    0.587331    11.00000    0.02353    0.03471 =
         0.04555   -0.01117    0.00513   -0.00776
C1    1    1.224303   -0.003707    0.632295    11.00000    0.02984    0.03699 =
         0.04193   -0.00745    0.00096   -0.00427
C6    1    0.998455    0.190399    0.412524    11.00000    0.02838    0.03839 =
         0.03501   -0.00979    0.00603   -0.00983
O2    5   -0.275866    0.632338    0.376367    11.00000    0.03833    0.07371 =
         0.09640   -0.00725    0.00562   -0.01199
C12   1    0.600430    0.227677    0.642750    11.00000    0.02579    0.04247 =
         0.04757   -0.01316    0.00918   -0.00840
AFIX  43
H12   2    0.517997    0.267960    0.627431    11.00000   -1.20000
AFIX   0
C19   1    1.168222   -0.023374    0.710320    11.00000    0.02893    0.04074 =
         0.04381   -0.00736   -0.00062   -0.00441
C10   1    0.696494    0.254746    0.500608    11.00000    0.02427    0.03329 =
         0.04185   -0.00702    0.00252   -0.00736
C20   1    1.199650    0.167935    0.342514    11.00000    0.02810    0.04249 =
         0.03609   -0.01323    0.00652   -0.01127
C32   1    0.477571    0.268043    0.465117    11.00000    0.03300    0.03323 =
         0.05167   -0.00744   -0.00034   -0.00830
AFIX  43
H32   2    0.492494    0.193452    0.495808    11.00000   -1.20000
AFIX   0
C9    1    0.799456    0.240835    0.449805    11.00000    0.02655    0.03642 =
         0.03816   -0.00692   -0.00018   -0.00872
C16   1    0.989748    0.008472    0.778985    11.00000    0.03944    0.04443 =
         0.03325   -0.00604    0.00382   -0.01154
C7    1    0.919708    0.240279    0.339083    11.00000    0.03568    0.05128 =
         0.03315   -0.00768    0.00373   -0.01117
AFIX  43
H7    2    0.945751    0.250392    0.284862    11.00000   -1.20000
AFIX   0
C25   1    1.296911    0.082266    0.323632    11.00000    0.03635    0.03793 =
         0.04238   -0.01198    0.00769   -0.00940
AFIX  43
H25   2    1.314251    0.008840    0.357008    11.00000   -1.20000
AFIX   0
C2    1    1.342500   -0.016473    0.599487    11.00000    0.02469    0.04952 =
         0.05023   -0.00928   -0.00014   -0.00291
AFIX  43
H2    2    1.417817   -0.053308    0.629304    11.00000   -1.20000
AFIX   0
C15   1    0.861709    0.054361    0.786442    11.00000    0.04040    0.04235 =
         0.03514   -0.00864    0.00958   -0.01323
C14   1    0.776898    0.121890    0.719368    11.00000    0.03274    0.03844 =
         0.03858   -0.01095    0.01100   -0.01143
C13   1    0.646499    0.172738    0.720951    11.00000    0.03329    0.04514 =
         0.04525   -0.01417    0.01618   -0.01309
AFIX  43
H13   2    0.600562    0.168662    0.768349    11.00000   -1.20000
AFIX   0
C39   1    0.810081    0.026712    0.869932    11.00000    0.03841    0.05382 =
         0.03495   -0.00768    0.00514   -0.01299
C3    1    1.327472    0.034458    0.516517    11.00000    0.02477    0.04773 =
         0.04565   -0.01188    0.00729   -0.00707
AFIX  43
H3    2    1.391291    0.038610    0.480391    11.00000   -1.20000
AFIX   0
C21   1    1.174703    0.276600    0.290846    11.00000    0.03676    0.04110 =
         0.04440   -0.01111    0.00831   -0.00709
AFIX  43
H21   2    1.109170    0.334378    0.301705    11.00000   -1.20000
AFIX   0
C29   1    0.431039    0.489023    0.373560    11.00000    0.03318    0.03394 =
         0.06639   -0.00027   -0.00384   -0.00769
AFIX  43
H29   2    0.415891    0.563637    0.342865    11.00000   -1.20000
AFIX   0
C8    1    0.800519    0.270541    0.361391    11.00000    0.03284    0.05160 =
         0.03732   -0.00587   -0.00265   -0.00911
AFIX  43
H8    2    0.731163    0.304899    0.325084    11.00000   -1.20000
AFIX   0
C24   1    1.367388    0.105125    0.256287    11.00000    0.03960    0.05132 =
         0.04785   -0.01813    0.01392   -0.00723
AFIX  43
H24   2    1.431342    0.047176    0.244102    11.00000   -1.20000
AFIX   0
C30   1    0.338632    0.437112    0.380864    11.00000    0.02534    0.03705 =
         0.05488   -0.01235   -0.00339   -0.00343
C28   1    0.547064    0.429099    0.412389    11.00000    0.02784    0.04246 =
         0.06433   -0.00606    0.00089   -0.01351
AFIX  43
H28   2    0.609065    0.464480    0.407276    11.00000   -1.20000
AFIX   0
C31   1    0.361707    0.326503    0.427237    11.00000    0.02828    0.04024 =
         0.05846   -0.01235   -0.00138   -0.01145
AFIX  43
H31   2    0.299339    0.291497    0.432926    11.00000   -1.20000
AFIX   0
C22   1    1.245701    0.299797    0.223845    11.00000    0.05205    0.04473 =
         0.04895   -0.00318    0.01254   -0.01212
AFIX  43
H22   2    1.228352    0.372939    0.189980    11.00000   -1.20000
AFIX   0
C23   1    1.343211    0.213933    0.206865    11.00000    0.04460    0.06123 =
         0.04273   -0.01178    0.01420   -0.01563
C35   1   -0.156310    0.729757    0.280166    11.00000    0.03277    0.04992 =
         0.08180   -0.00290   -0.00614   -0.00289
AFIX  23
H35A  2   -0.175060    0.699278    0.235840    11.00000   -1.20000
H35B  2   -0.147866    0.804313    0.255386    11.00000   -1.20000
AFIX   0
N6    4    0.579827   -0.072083    1.152722    11.00000    0.08279    0.11228 =
         0.06368   -0.00101    0.03554   -0.02126
C17   1    1.090455   -0.057764    0.837125    11.00000    0.04732    0.06254 =
         0.03527   -0.00262   -0.00046   -0.01018
AFIX  43
H17   2    1.084487   -0.083717    0.894115    11.00000   -1.20000
AFIX   0
C40   1    0.747554    0.110602    0.908365    11.00000    0.06188    0.05791 =
         0.04404   -0.01496    0.01605   -0.01934
AFIX  43
H40   2    0.743895    0.185414    0.883789    11.00000   -1.20000
AFIX   0
C41   1    0.690812    0.085191    0.982209    11.00000    0.06076    0.07254 =
         0.04424   -0.01922    0.01550   -0.01446
AFIX  43
H41   2    0.648973    0.142385    1.007007    11.00000   -1.20000
AFIX   0
C18   1    1.197996   -0.076793    0.794634    11.00000    0.03575    0.05968 =
         0.04330   -0.00123   -0.00577   -0.00527
AFIX  43
H18   2    1.276840   -0.118048    0.817963    11.00000   -1.20000
AFIX   0
C33   1    0.189265    0.605977    0.307096    11.00000    0.03191    0.04358 =
         0.08656    0.00449   -0.00623   -0.00502
AFIX  23
H33A  2    0.248275    0.621525    0.265671    11.00000   -1.20000
H33B  2    0.192499    0.646055    0.349027    11.00000   -1.20000
AFIX   0
C37   1   -0.058033    0.546718    0.363919    11.00000    0.04123    0.05418 =
         0.07338    0.00087   -0.00103   -0.00313
AFIX  23
H37A  2    0.016952    0.497354    0.395657    11.00000   -1.20000
H37B  2   -0.074468    0.511851    0.321607    11.00000   -1.20000
AFIX   0
C42   1    0.696601   -0.025423    1.018879    11.00000    0.04655    0.08015 =
         0.03809   -0.00735    0.01242   -0.01684
C34   1    0.059980    0.647125    0.266442    11.00000    0.03313    0.05503 =
         0.07029    0.00412   -0.00726   -0.00100
AFIX  23
H34A  2    0.049076    0.720808    0.228368    11.00000   -1.20000
H34B  2    0.053020    0.595737    0.233889    11.00000   -1.20000
AFIX   0
C44   1    0.817009   -0.083980    0.908966    11.00000    0.06070    0.05259 =
         0.04650   -0.00756    0.01632   -0.01128
AFIX  43
H44   2    0.860490   -0.141803    0.885249    11.00000   -1.20000
AFIX   0
N5    4    1.482892    0.254763    0.085369    11.00000    0.11419    0.09632 =
         0.10038   -0.00400    0.07134   -0.01458
C45   1    0.632174   -0.051918    1.094385    11.00000    0.05663    0.08975 =
         0.04977   -0.00639    0.01600   -0.01557
C26   1    1.420173    0.237643    0.138198    11.00000    0.06847    0.06903 =
         0.06088   -0.00741    0.03182   -0.01169
C36   1   -0.259879    0.739058    0.338544    11.00000    0.03991    0.06453 =
         0.10423   -0.01531    0.00510    0.00079
AFIX  23
H36A  2   -0.242568    0.772847    0.381286    11.00000   -1.20000
H36B  2   -0.336088    0.788376    0.308271    11.00000   -1.20000
AFIX   0
C43   1    0.759926   -0.109824    0.983032    11.00000    0.07186    0.06199 =
         0.05167    0.00154    0.01609   -0.02167
AFIX  43
H43   2    0.764594   -0.184629    1.008483    11.00000   -1.20000
AFIX   0
C38   1   -0.164700    0.560343    0.420756    11.00000    0.05144    0.07887 =
         0.08107    0.00131    0.00585   -0.01566
AFIX  23
H38A  2   -0.175258    0.486809    0.446377    11.00000   -1.20000
H38B  2   -0.146427    0.591845    0.464615    11.00000   -1.20000
AFIX   0
HKLF 4


REM  sk-ag-corrole_auto_a.res in P-1
REM R1 =  0.0254 for    7354 Fo > 4sig(Fo)  and  0.0288 for all    8119 data
REM    496 parameters refined using      0 restraints

END

WGHT      0.0308      0.5769

REM Highest difference peak  0.292,  deepest hole -0.242,  1-sigma level  0.043
Q1    1   0.0851  0.6775  0.2137  11.00000  0.05    0.29
Q2    1   1.1670  0.1542  0.3802  11.00000  0.05    0.28
Q3    1   0.9251  0.0456  0.5866  11.00000  0.05    0.28
Q4    1   1.0235  0.1663  0.6043  11.00000  0.05    0.25
Q5    1   1.1584  0.0645  0.5403  11.00000  0.05    0.24
;
_shelx_res_checksum                51816
_shelx_hkl_file
;
 -14 -12  -8    0.19    1.02
 -14 -12  -7   -0.54    1.07
 -14 -12  -6    2.61    1.08
 -14 -12  -5    1.35    0.97
 -14 -12  -4    0.33    0.85
 -14 -12  -3    0.16    0.91
 -14 -12  -2    0.48    0.96
 -14 -12  -1   11.32    1.64
 -14 -12   0   11.00    1.67
 -14 -12   1    5.71    1.38
 -14 -11  -8    5.25    1.31
 -14 -11  -7    9.32    1.60
 -14 -11  -6   10.07    1.63
 -14 -11  -5   -0.35    0.87
 -14 -11  -4    2.22    1.06
 -14 -11  -3    8.25    1.44
 -14 -11  -2    2.36    1.11
 -14 -11  -1    6.12    1.40
 -14 -11   0   -0.69    1.09
 -14 -11   1    2.12    1.14
 -14 -11   2   11.53    1.77
 -14 -11   3    8.84    1.56
 -14 -10  -8    6.76    1.44
 -14 -10  -7    1.72    1.02
 -14 -10  -6    0.55    0.93
 -14 -10  -5    3.24    1.16
 -14 -10  -4    8.65    1.56
 -14 -10  -3    7.54    1.53
 -14 -10  -2    1.58    1.10
 -14 -10  -1    8.19    1.53
 -14 -10   0   -0.90    1.26
 -14 -10   1    8.82    1.63
 -14 -10   2   23.27    2.44
 -14 -10   3   16.96    2.05
 -14 -10   4    2.78    1.05
 -14  -9  -7   -0.39    0.96
 -14  -9  -6    6.06    1.42
 -14  -9  -5   15.78    1.97
 -14  -9  -4   23.17    2.31
 -14  -9  -3   10.71    1.74
 -14  -9  -2   -1.10    1.30
 -14  -9  -1   -0.37    1.25
 -14  -9   0   15.39    1.97
 -14  -9   1   14.69    1.95
 -14  -9   2   11.46    1.78
 -14  -9   3   -0.40    1.06
 -14  -9   4    7.04    1.51
 -14  -8  -7    4.84    1.40
 -14  -8  -6   11.49    1.75
 -14  -8  -5    8.77    1.61
 -14  -8  -4    4.88    1.32
 -14  -8  -3   -0.56    1.13
 -14  -8  -2   10.18    1.70
 -14  -8  -1   16.25    2.07
 -14  -8   0   23.03    2.41
 -14  -8   1    3.73    1.31
 -14  -8   2    3.01    1.25
 -14  -8   3    0.83    1.07
 -14  -8   4    8.73    1.57
 -14  -7  -6   21.78    2.30
 -14  -7  -5   10.17    1.64
 -14  -7  -4   -0.77    1.24
 -14  -7  -3   18.56    2.11
 -14  -7  -2   34.99    3.00
 -14  -7  -1   31.03    2.81
 -14  -7   0   13.73    1.94
 -14  -7   1   -0.61    1.17
 -14  -7   2    1.86    1.18
 -14  -7   3    9.96    1.64
 -14  -7   4   15.99    2.09
 -14  -6  -5    2.01    1.19
 -14  -6  -4   12.30    1.80
 -14  -6  -3   21.41    2.30
 -14  -6  -2   10.48    1.89
 -14  -6  -2   10.96    1.76
 -14  -6  -1   -0.26    1.00
 -14  -6  -1   -0.80    1.31
 -14  -6   0    6.66    1.71
 -14  -6   0    4.28    1.42
 -14  -6   1   16.93    2.11
 -14  -6   2   18.99    2.23
 -14  -6   3   19.70    2.23
 -14  -6   4    9.39    1.78
 -14  -5  -4   11.37    1.72
 -14  -5  -3    9.01    1.76
 -14  -5  -3    6.49    1.49
 -14  -5  -2    2.92    1.23
 -14  -5  -2    2.04    1.08
 -14  -5  -1   -0.50    1.14
 -14  -5  -1   -0.62    1.16
 -14  -5   0   11.46    1.99
 -14  -5   0   11.64    1.78
 -14  -5   1   36.94    3.39
 -14  -5   1   37.12    3.13
 -14  -5   2   32.85    3.31
 -14  -5   2   35.50    3.02
 -14  -5   3   18.75    2.16
 -14  -4  -2    7.02    1.54
 -14  -4  -1    7.66    1.63
 -14  -4   0   10.44    1.78
 -14  -4   1   14.86    2.11
 -14  -4   2    2.42    1.28
 -14  -4   3   -0.28    1.17
 -14  -3  -2   26.91    2.67
 -14  -3  -1   19.34    2.37
 -14  -3  -1   21.98    2.35
 -14  -3   0    7.54    1.53
 -14  -3   0    6.25    1.41
 -14  -3   1    5.37    1.40
 -14  -3   1    2.40    1.13
 -14  -3   2    0.26    0.91
 -14  -3   2    0.44    1.10
 -14  -3   3    4.57    1.33
 -14  -3   4   30.34    3.12
 -14  -2  -1   14.04    1.96
 -14  -2   0    1.81    1.10
 -14  -2   1    0.94    1.00
 -14  -2   2   19.69    2.33
 -14  -2   3   16.56    2.24
 -14  -2   4   12.51    2.06
 -14  -2   5    6.06    1.67
 -14  -1   0   -1.09    1.12
 -14  -1   1    5.38    1.37
 -14  -1   2   25.97    2.67
 -14  -1   3   13.53    1.97
 -14  -1   4    5.57    1.47
 -14  -1   5    2.10    1.17
 -14   0  -5    6.19    1.36
 -14   0   1    3.93    1.36
 -14   0   2   10.46    1.74
 -14   0   3   -0.23    0.90
 -14   0   4   -0.73    1.14
 -14   0   5    1.27    1.23
 -14   1   3    6.89    1.48
 -14   1   4   12.01    1.85
 -13 -12 -11   10.77    1.83
 -13 -12 -10    2.32    1.21
 -13 -12  -9    0.18    0.92
 -13 -12  -8    0.52    0.90
 -13 -12  -7    3.13    1.07
 -13 -12  -6    2.20    0.99
 -13 -12  -5   -0.76    0.95
 -13 -12  -4    1.77    0.85
 -13 -12  -3    2.89    0.99
 -13 -12  -2    1.30    0.91
 -13 -12  -1    0.29    0.79
 -13 -12   0    0.74    0.79
 -13 -12   1    0.30    0.90
 -13 -12   2    0.94    0.90
 -13 -12   3    4.65    1.15
 -13 -12   4   12.82    1.75
 -13 -11 -11    1.48    1.23
 -13 -11 -10    0.20    1.09
 -13 -11  -9    0.19    0.99
 -13 -11  -8    2.85    1.04
 -13 -11  -7   10.04    1.83
 -13 -11  -7    9.14    1.46
 -13 -11  -6    5.95    1.67
 -13 -11  -6    7.66    1.37
 -13 -11  -5    0.28    1.21
 -13 -11  -5   -0.16    0.82
 -13 -11  -4    3.73    1.50
 -13 -11  -4    5.23    1.24
 -13 -11  -3   10.92    2.03
 -13 -11  -3   12.91    1.64
 -13 -11  -2   18.70    2.62
 -13 -11  -2   11.91    1.62
 -13 -11  -1   16.99    1.91
 -13 -11   0    5.82    1.24
 -13 -11   1   -0.16    1.13
 -13 -11   2    3.29    1.09
 -13 -11   3   10.04    1.55
 -13 -11   4   10.56    1.59
 -13 -11   5    4.05    1.16
 -13 -11   6    0.96    0.97
 -13 -11   7    2.00    1.10
 -13 -10 -11   -0.21    1.10
 -13 -10 -10    5.26    1.36
 -13 -10  -9   16.21    2.11
 -13 -10  -9   12.05    2.06
 -13 -10  -9   12.10    1.86
 -13 -10  -8    9.04    1.70
 -13 -10  -8    9.28    1.78
 -13 -10  -8    8.05    1.45
 -13 -10  -7    4.89    1.46
 -13 -10  -7    6.14    1.68
 -13 -10  -7    6.10    1.34
 -13 -10  -6    2.35    1.03
 -13 -10  -6    1.52    1.12
 -13 -10  -5    0.65    0.82
 -13 -10  -5   -0.79    1.23
 -13 -10  -4    3.35    1.08
 -13 -10  -4    1.90    1.18
 -13 -10  -3    2.22    1.03
 -13 -10  -3    1.70    1.21
 -13 -10  -2    0.96    0.88
 -13 -10  -2   -0.58    1.24
 -13 -10  -1    1.30    0.93
 -13 -10   0   -0.16    0.92
 -13 -10   1    9.57    1.47
 -13 -10   2   11.53    1.63
 -13 -10   3    8.73    1.44
 -13 -10   4    1.85    1.06
 -13 -10   5   -0.19    0.92
 -13 -10   6    2.80    1.14
 -13 -10   7    4.77    1.26
 -13  -9 -11    1.32    1.04
 -13  -9 -10    2.99    1.34
 -13  -9 -10    5.20    1.43
 -13  -9  -9    3.09    1.26
 -13  -9  -9    4.13    1.48
 -13  -9  -9    0.39    1.06
 -13  -9  -8   -0.45    1.14
 -13  -9  -8   -0.24    1.18
 -13  -9  -8    0.19    0.87
 -13  -9  -7    0.23    0.94
 -13  -9  -7   -0.23    0.87
 -13  -9  -7    0.72    1.00
 -13  -9  -6    0.24    0.92
 -13  -9  -6   -0.23    0.92
 -13  -9  -6    0.17    0.90
 -13  -9  -5    0.50    0.86
 -13  -9  -5    0.49    1.10
 -13  -9  -4    1.16    0.90
 -13  -9  -4    0.77    1.07
 -13  -9  -3    1.49    1.00
 -13  -9  -2   -0.17    0.89
 -13  -9  -1    0.17    0.86
 -13  -9   0    2.06    1.04
 -13  -9   0    6.27    1.74
 -13  -9   1   24.24    2.30
 -13  -9   1   22.99    2.89
 -13  -9   2   23.16    2.24
 -13  -9   2   22.40    2.85
 -13  -9   3   13.75    1.84
 -13  -9   4   -0.38    1.07
 -13  -9   5    8.20    1.59
 -13  -9   6   18.87    2.23
 -13  -9   7    8.41    1.63
 -13  -8 -11    5.39    1.43
 -13  -8 -10    5.68    1.46
 -13  -8 -10    5.75    1.41
 -13  -8  -9    3.43    1.26
 -13  -8  -9    2.30    1.10
 -13  -8  -9    4.81    1.29
 -13  -8  -8    0.22    0.98
 -13  -8  -8   -0.22    0.95
 -13  -8  -8    0.19    0.87
 -13  -8  -7    4.61    1.29
 -13  -8  -7    5.43    1.35
 -13  -8  -7    4.98    1.18
 -13  -8  -6   22.89    2.41
 -13  -8  -6   26.21    2.32
 -13  -8  -5   26.85    2.44
 -13  -8  -4   26.00    2.38
 -13  -8  -3   -0.51    1.10
 -13  -8  -2   10.01    1.58
 -13  -8  -2   10.97    1.93
 -13  -8  -1   18.51    2.07
 -13  -8  -1   19.44    2.49
 -13  -8   0   31.48    2.67
 -13  -8   0   29.89    3.14
 -13  -8   1   34.11    2.78
 -13  -8   1   25.15    2.96
 -13  -8   2    2.60    1.08
 -13  -8   2    1.52    1.35
 -13  -8   3    0.19    0.91
 -13  -8   3    0.31    1.30
 -13  -8   4   16.13    2.02
 -13  -8   5   19.18    2.21
 -13  -8   6    9.81    1.74
 -13  -8   7    2.66    1.16
 -13  -7 -11    6.64    1.52
 -13  -7 -10   -0.68    1.01
 -13  -7 -10   -0.65    1.24
 -13  -7  -9    2.95    1.11
 -13  -7  -9    0.44    0.91
 -13  -7  -9    1.03    1.00
 -13  -7  -8    1.57    0.98
 -13  -7  -8    2.12    1.11
 -13  -7  -7    8.86    1.53
 -13  -7  -6   20.10    2.09
 -13  -7  -5    7.65    1.34
 -13  -7  -4    0.18    0.96
 -13  -7  -4    1.60    1.14
 -13  -7  -3    3.00    1.03
 -13  -7  -3    5.15    1.44
 -13  -7  -2   21.37    2.12
 -13  -7  -2   18.21    2.30
 -13  -7  -1   14.01    1.76
 -13  -7  -1   10.71    1.84
 -13  -7   0    4.19    1.21
 -13  -7   0    6.96    1.67
 -13  -7   1    5.94    1.35
 -13  -7   1    7.81    1.70
 -13  -7   2    2.48    1.20
 -13  -7   2    5.51    1.54
 -13  -7   3   30.75    2.76
 -13  -7   3   31.54    3.24
 -13  -7   4   29.71    2.70
 -13  -7   4   25.58    2.99
 -13  -7   5   14.35    1.93
 -13  -7   6    1.75    1.13
 -13  -7   7   -0.45    1.02
 -13  -6  -9   11.40    1.80
 -13  -6  -8   11.69    1.73
 -13  -6  -7   22.30    2.30
 -13  -6  -6   14.43    1.83
 -13  -6  -6   15.61    2.00
 -13  -6  -5    1.10    0.93
 -13  -6  -5    1.28    0.99
 -13  -6  -4   13.94    1.72
 -13  -6  -4   10.48    1.70
 -13  -6  -3   35.32    2.91
 -13  -6  -3   41.50    3.31
 -13  -6  -2   38.55    3.06
 -13  -6  -2   41.83    3.35
 -13  -6  -1   24.70    2.34
 -13  -6  -1   20.09    2.38
 -13  -6   0   -0.56    1.12
 -13  -6   0    1.76    1.09
 -13  -6   1    3.42    1.14
 -13  -6   1    3.17    1.22
 -13  -6   2   26.56    2.45
 -13  -6   2   21.76    2.60
 -13  -6   3   56.81    3.88
 -13  -6   3   48.39    4.12
 -13  -6   4   26.76    2.60
 -13  -6   4   25.78    2.95
 -13  -6   5    4.95    1.33
 -13  -6   5    3.34    1.38
 -13  -6   6    3.12    1.20
 -13  -6   7   11.77    1.82
 -13  -5  -9   17.13    2.11
 -13  -5  -8   16.35    2.11
 -13  -5  -8   19.03    2.15
 -13  -5  -7    7.77    1.51
 -13  -5  -7    6.97    1.43
 -13  -5  -6    0.19    0.90
 -13  -5  -6    0.62    0.96
 -13  -5  -5   17.84    2.03
 -13  -5  -5   20.30    2.20
 -13  -5  -4   32.50    2.77
 -13  -5  -4   36.08    3.01
 -13  -5  -3   28.78    2.54
 -13  -5  -3   27.29    2.66
 -13  -5  -2    6.37    1.37
 -13  -5  -2    6.62    1.39
 -13  -5  -1   -0.19    0.98
 -13  -5  -1    1.59    0.98
 -13  -5   0    3.62    1.18
 -13  -5   0    4.48    1.34
 -13  -5   1   22.12    2.26
 -13  -5   1   23.60    2.57
 -13  -5   2   32.86    2.83
 -13  -5   2   33.11    3.18
 -13  -5   3   25.05    2.41
 -13  -5   3   24.96    2.81
 -13  -5   4    2.98    1.13
 -13  -5   4    2.81    1.30
 -13  -5   5    0.66    1.02
 -13  -5   5   -0.29    1.18
 -13  -5   6   11.98    2.19
 -13  -5   6   16.56    1.99
 -13  -5   7   26.03    2.65
 -13  -4  -8    1.22    0.92
 -13  -4  -7    2.62    0.99
 -13  -4  -6    9.87    1.56
 -13  -4  -5   25.23    2.46
 -13  -4  -4   37.13    3.05
 -13  -4  -3   18.35    2.09
 -13  -4  -2    1.05    0.91
 -13  -4  -1   31.74    2.81
 -13  -4   0   47.97    3.62
 -13  -4   1   33.47    3.00
 -13  -4   2   19.07    2.32
 -13  -4   3   -0.26    1.08
 -13  -4   4    5.39    1.62
 -13  -4   5    9.21    1.80
 -13  -4   6   27.69    3.05
 -13  -4   7   14.16    2.23
 -13  -3  -7    7.74    1.55
 -13  -3  -7   10.06    1.60
 -13  -3  -6   17.63    2.06
 -13  -3  -6   15.76    1.94
 -13  -3  -5   25.08    2.45
 -13  -3  -5   30.06    2.61
 -13  -3  -4    7.79    1.47
 -13  -3  -4    5.38    1.26
 -13  -3  -3   -0.58    1.13
 -13  -3  -3    0.61    0.88
 -13  -3  -2   16.57    2.00
 -13  -3  -2   17.27    2.04
 -13  -3  -1   39.70    3.13
 -13  -3  -1   40.18    3.21
 -13  -3   0   41.21    3.08
 -13  -3   0   31.01    2.87
 -13  -3   1    0.20    1.10
 -13  -3   1    1.33    0.95
 -13  -3   2    4.93    1.29
 -13  -3   2    4.65    1.26
 -13  -3   3   12.46    1.75
 -13  -3   3   10.25    1.84
 -13  -3   4   17.51    2.15
 -13  -3   4   15.81    2.16
 -13  -3   5   12.82    2.05
 -13  -3   6   12.99    2.05
 -13  -3   7    0.28    1.21
 -13  -2  -6   21.85    2.27
 -13  -2  -6   18.68    2.11
 -13  -2  -5    2.43    1.03
 -13  -2  -5    4.13    1.10
 -13  -2  -4    1.19    0.99
 -13  -2  -4    1.37    0.93
 -13  -2  -3   13.86    1.90
 -13  -2  -3   17.65    1.94
 -13  -2  -2   18.84    2.12
 -13  -2  -2   21.25    2.24
 -13  -2  -1   14.16    1.85
 -13  -2  -1   14.93    1.89
 -13  -2   0   19.31    2.08
 -13  -2   0   13.81    1.88
 -13  -2   1   -0.61    1.09
 -13  -2   1    0.21    0.91
 -13  -2   2   17.19    1.98
 -13  -2   2    8.39    1.61
 -13  -2   3   49.46    3.55
 -13  -2   3   42.64    3.52
 -13  -2   4   36.70    3.04
 -13  -2   4   31.18    3.03
 -13  -2   5   22.51    2.38
 -13  -2   5   16.67    2.23
 -13  -2   6    2.80    1.18
 -13  -2   6    1.06    1.08
 -13  -2   7    8.17    1.70
 -13  -2   7    7.69    1.57
 -13  -2   8   13.73    2.18
 -13  -1 -10    8.07    1.29
 -13  -1  -9   16.61    1.76
 -13  -1  -8   14.54    1.63
 -13  -1  -7    9.12    1.40
 -13  -1  -6    1.19    0.96
 -13  -1  -6    2.28    1.00
 -13  -1  -5    1.18    0.93
 -13  -1  -5   -0.21    0.80
 -13  -1  -4    1.94    0.95
 -13  -1  -4    2.03    1.09
 -13  -1  -3   12.35    1.65
 -13  -1  -3    9.05    1.59
 -13  -1  -2   19.26    2.11
 -13  -1  -2   17.72    2.09
 -13  -1  -1    2.36    1.08
 -13  -1  -1    1.22    0.98
 -13  -1   0    0.99    0.87
 -13  -1   0    0.41    0.99
 -13  -1   1    8.09    1.43
 -13  -1   1    9.06    1.57
 -13  -1   2   24.55    2.46
 -13  -1   2   20.94    2.28
 -13  -1   3   49.35    3.71
 -13  -1   3   52.35    3.75
 -13  -1   4    8.29    1.60
 -13  -1   4    8.84    1.62
 -13  -1   5   -0.48    1.13
 -13  -1   5    0.45    1.01
 -13  -1   6   11.85    1.89
 -13  -1   6   13.14    1.90
 -13  -1   7   18.23    2.31
 -13  -1   8   17.53    2.30
 -13   0 -10    5.46    1.27
 -13   0  -9    9.00    1.41
 -13   0  -8    2.72    1.04
 -13   0  -7    1.61    0.92
 -13   0  -6   -0.16    0.81
 -13   0  -5   10.90    1.63
 -13   0  -5    9.73    1.46
 -13   0  -4   38.24    3.07
 -13   0  -4   45.08    3.35
 -13   0  -4   41.63    3.04
 -13   0  -3   31.44    2.65
 -13   0  -3   28.13    2.44
 -13   0  -3   27.84    2.62
 -13   0  -2    4.77    1.20
 -13   0  -2    5.45    1.18
 -13   0  -2    5.51    1.33
 -13   0  -1    5.19    1.27
 -13   0  -1    5.33    1.34
 -13   0   0   23.94    2.31
 -13   0   0   20.90    2.30
 -13   0   1   23.48    2.33
 -13   0   1   23.55    2.43
 -13   0   2   13.37    1.80
 -13   0   2   12.04    1.82
 -13   0   3   11.95    1.75
 -13   0   3   15.32    1.91
 -13   0   4    3.05    1.09
 -13   0   4    2.88    1.16
 -13   0   5    6.28    1.50
 -13   0   5    5.92    1.35
 -13   0   6   21.39    2.52
 -13   0   6   30.39    2.77
 -13   0   7   11.81    2.01
 -13   0   8    1.55    1.25
 -13   1 -10   14.43    1.85
 -13   1  -9    3.99    1.19
 -13   1  -8   -0.35    1.00
 -13   1  -7    2.10    1.03
 -13   1  -6   11.13    1.61
 -13   1  -5   26.61    2.46
 -13   1  -4   31.55    2.74
 -13   1  -4   31.86    2.67
 -13   1  -3    4.16    1.14
 -13   1  -3    2.69    1.10
 -13   1  -2    7.86    1.35
 -13   1  -2    7.03    1.32
 -13   1  -2    5.78    1.39
 -13   1  -1   14.85    1.85
 -13   1  -1   15.32    2.02
 -13   1  -1   19.04    2.00
 -13   1   0   13.10    1.73
 -13   1   0    8.97    1.70
 -13   1   1    8.04    1.45
 -13   1   1    9.89    1.68
 -13   1   2    1.17    0.93
 -13   1   2    2.76    1.19
 -13   1   3    0.20    0.85
 -13   1   3   -0.22    1.06
 -13   1   4   13.64    1.82
 -13   1   4   14.14    1.88
 -13   1   5    9.66    1.69
 -13   1   5   12.07    1.82
 -13   1   6   15.76    2.11
 -13   2  -4    0.38    1.02
 -13   2  -3    7.47    1.46
 -13   2  -2   18.95    2.09
 -13   2  -2   21.43    2.24
 -13   2  -1   26.95    2.49
 -13   2  -1   35.70    2.85
 -13   2   0   26.05    2.43
 -13   2   0   27.21    2.51
 -13   2   1    5.27    1.27
 -13   2   1    9.30    1.47
 -13   2   2    0.19    0.84
 -13   2   3    4.08    1.18
 -13   2   4   20.01    2.18
 -13   3  -1   24.78    2.38
 -13   3   0   11.83    1.64
 -13   3   1    0.18    0.84
 -12 -14 -11    1.98    1.27
 -12 -14 -10    6.90    1.78
 -12 -14  -9    7.10    1.89
 -12 -14  -8    6.43    1.89
 -12 -14  -7   -0.82    1.43
 -12 -14  -6    0.84    1.34
 -12 -13 -12   -0.23    1.21
 -12 -13 -11    3.33    1.43
 -12 -13 -10    5.38    1.59
 -12 -13  -9    0.50    1.27
 -12 -13  -9    0.81    0.95
 -12 -13  -8    1.04    1.40
 -12 -13  -8   -0.15    0.86
 -12 -13  -7   -1.07    1.39
 -12 -13  -7   -0.14    0.81
 -12 -13  -6    1.37    1.19
 -12 -13  -6    2.56    0.95
 -12 -13  -5    5.07    1.64
 -12 -13  -5    7.82    1.24
 -12 -13  -4   10.64    2.02
 -12 -13  -4    8.82    1.36
 -12 -13  -3    7.57    1.20
 -12 -13  -2    1.42    0.77
 -12 -13  -1   -0.60    0.77
 -12 -13   0    5.34    1.05
 -12 -12 -13    0.21    1.09
 -12 -12 -12    1.93    1.26
 -12 -12 -11    7.52    1.66
 -12 -12 -10    7.80    1.68
 -12 -12 -10    6.24    1.41
 -12 -12  -9   -0.24    1.15
 -12 -12  -9    0.84    0.86
 -12 -12  -8    1.96    1.24
 -12 -12  -8    1.64    1.30
 -12 -12  -8    2.51    1.02
 -12 -12  -7    7.84    1.82
 -12 -12  -7   11.29    1.49
 -12 -12  -6   17.19    2.34
 -12 -12  -6   12.82    1.57
 -12 -12  -5   13.14    2.18
 -12 -12  -5   16.15    1.69
 -12 -12  -4    8.92    1.89
 -12 -12  -4    8.50    1.31
 -12 -12  -3   -0.57    1.16
 -12 -12  -3   -0.13    0.87
 -12 -12  -2    7.32    1.76
 -12 -12  -2    4.74    1.14
 -12 -12  -1    8.04    1.28
 -12 -12   0    4.51    1.06
 -12 -12   1    0.27    0.84
 -12 -12   2    0.56    0.82
 -12 -12   3    3.36    0.95
 -12 -12   4    6.57    1.25
 -12 -12   5   16.93    1.85
 -12 -12   6   12.10    1.67
 -12 -11 -13    4.25    1.35
 -12 -11 -12   11.75    1.89
 -12 -11 -11   13.35    1.95
 -12 -11 -11   11.26    1.75
 -12 -11 -10    3.64    1.21
 -12 -11 -10    2.38    1.16
 -12 -11  -9    3.08    1.26
 -12 -11  -9    7.08    1.65
 -12 -11  -9    4.31    1.25
 -12 -11  -8   10.69    1.88
 -12 -11  -8   14.69    2.14
 -12 -11  -8   14.16    1.74
 -12 -11  -7   17.70    2.30
 -12 -11  -7   18.75    2.43
 -12 -11  -7   16.93    1.81
 -12 -11  -6    7.92    1.34
 -12 -11  -6   13.38    2.05
 -12 -11  -5    0.42    0.77
 -12 -11  -5   -0.26    1.09
 -12 -11  -4   -0.14    0.88
 -12 -11  -4    1.05    1.07
 -12 -11  -3    5.84    1.19
 -12 -11  -3    5.21    1.56
 -12 -11  -2   25.48    2.15
 -12 -11  -2   26.27    2.93
 -12 -11  -1   22.32    2.02
 -12 -11  -1   17.74    2.49
 -12 -11   0    8.06    1.34
 -12 -11   1    1.16    0.87
 -12 -11   2    7.47    1.25
 -12 -11   3   10.46    1.49
 -12 -11   4   12.38    1.60
 -12 -11   5   11.76    1.63
 -12 -11   6    3.20    1.11
 -12 -11   7   -0.19    0.98
 -12 -11   8    7.01    1.51
 -12 -11   9   11.01    1.75
 -12 -10 -13    0.60    1.04
 -12 -10 -12    3.79    1.25
 -12 -10 -12    1.48    1.16
 -12 -10 -11    8.03    1.62
 -12 -10 -11    4.64    1.50
 -12 -10 -11    6.40    1.50
 -12 -10 -10    0.41    0.99
 -12 -10 -10   -1.01    1.14
 -12 -10 -10    0.19    0.98
 -12 -10  -9   10.45    1.73
 -12 -10  -9    7.67    1.72
 -12 -10  -9    9.38    1.51
 -12 -10  -8    9.45    1.64
 -12 -10  -8    5.83    1.53
 -12 -10  -8    6.31    1.32
 -12 -10  -7    3.31    1.27
 -12 -10  -7    1.67    1.12
 -12 -10  -7    2.38    1.02
 -12 -10  -6    3.88    1.27
 -12 -10  -6    2.33    1.13
 -12 -10  -6    1.51    0.85
 -12 -10  -5   -0.15    0.88
 -12 -10  -5   -0.24    1.04
 -12 -10  -4    4.59    1.10
 -12 -10  -4    4.98    1.36
 -12 -10  -3   16.65    1.76
 -12 -10  -3   17.43    2.35
 -12 -10  -2   34.72    2.60
 -12 -10  -2   33.08    3.21
 -12 -10  -1   18.67    1.89
 -12 -10  -1   15.07    2.34
 -12 -10   0   -0.60    1.10
 -12 -10   1   14.89    1.75
 -12 -10   2    4.56    1.11
 -12 -10   3    1.97    0.86
 -12 -10   4    0.69    0.76
 -12 -10   5    0.18    0.83
 -12 -10   6    1.86    1.01
 -12 -10   7    7.42    1.47
 -12 -10   8    9.16    1.64
 -12 -10   9    1.28    1.12
 -12  -9 -13    1.57    1.09
 -12  -9 -12   -0.65    1.13
 -12  -9 -12    0.51    1.05
 -12  -9 -12   -0.20    0.99
 -12  -9 -11    2.05    1.13
 -12  -9 -11    3.20    1.27
 -12  -9 -11    3.93    1.20
 -12  -9 -10   15.46    1.99
 -12  -9 -10   17.26    2.28
 -12  -9 -10   17.28    2.08
 -12  -9  -9   25.46    2.44
 -12  -9  -9   27.32    2.75
 -12  -9  -9   28.07    2.66
 -12  -9  -8    2.23    0.99
 -12  -9  -8    2.05    1.10
 -12  -9  -8    1.63    1.00
 -12  -9  -7    0.16    0.87
 -12  -9  -7   -0.67    0.99
 -12  -9  -7    0.21    0.92
 -12  -9  -6    0.16    0.84
 -12  -9  -6   -0.66    1.00
 -12  -9  -6   -0.21    0.95
 -12  -9  -5    1.06    0.74
 -12  -9  -5    0.85    0.92
 -12  -9  -5    0.22    0.99
 -12  -9  -4    7.91    1.65
 -12  -9  -4    7.11    1.19
 -12  -9  -4    5.52    1.14
 -12  -9  -3    7.36    1.32
 -12  -9  -3   11.02    1.45
 -12  -9  -2    5.41    1.10
 -12  -9  -2    4.81    1.11
 -12  -9  -1   -0.15    0.77
 -12  -9  -1   -0.30    0.86
 -12  -9   0    3.17    0.95
 -12  -9   0    2.48    0.94
 -12  -9   1   28.11    2.34
 -12  -9   1   26.72    2.89
 -12  -9   2    2.31    0.93
 -12  -9   2    2.93    1.44
 -12  -9   3    2.74    0.98
 -12  -9   4    0.18    0.79
 -12  -9   5    9.26    1.56
 -12  -9   6   28.06    2.60
 -12  -9   7   28.26    2.73
 -12  -9   8    7.15    1.50
 -12  -9   9   -0.66    1.14
 -12  -8 -13   -0.19    0.94
 -12  -8 -13   -0.23    1.13
 -12  -8 -12    0.58    0.98
 -12  -8 -12    0.49    1.04
 -12  -8 -12   -0.22    1.19
 -12  -8 -11    2.31    1.15
 -12  -8 -11    1.67    1.09
 -12  -8 -11    2.08    1.04
 -12  -8 -10    8.34    1.50
 -12  -8 -10    6.41    1.47
 -12  -8 -10    6.46    1.42
 -12  -8  -9   11.92    1.72
 -12  -8  -9   14.16    1.98
 -12  -8  -9   12.03    1.70
 -12  -8  -8    0.39    0.89
 -12  -8  -8    1.29    0.93
 -12  -8  -8   -0.18    0.89
 -12  -8  -7    0.20    0.86
 -12  -8  -7    0.42    0.85
 -12  -8  -7   -0.17    1.03
 -12  -8  -6    8.70    1.52
 -12  -8  -6    5.47    1.26
 -12  -8  -6    7.14    1.45
 -12  -8  -5   21.62    2.01
 -12  -8  -5   18.91    2.13
 -12  -8  -4    7.72    1.20
 -12  -8  -4   10.05    1.39
 -12  -8  -4    6.57    1.40
 -12  -8  -3    1.70    0.91
 -12  -8  -3    0.41    0.73
 -12  -8  -2   15.75    1.70
 -12  -8  -2   14.03    1.57
 -12  -8  -1   17.34    2.20
 -12  -8  -1   13.90    1.54
 -12  -8  -1   15.96    1.73
 -12  -8   0    4.65    1.11
 -12  -8   0    8.44    1.22
 -12  -8   0    6.48    1.55
 -12  -8   1   23.88    2.18
 -12  -8   1   26.15    2.16
 -12  -8   1   25.06    2.76
 -12  -8   2    0.68    0.89
 -12  -8   2    1.99    0.88
 -12  -8   2    0.84    1.03
 -12  -8   3    0.53    0.88
 -12  -8   3   -0.16    0.80
 -12  -8   3   -0.29    1.35
 -12  -8   4    6.80    1.34
 -12  -8   5   21.36    2.25
 -12  -8   6   14.98    1.92
 -12  -8   7    6.23    1.42
 -12  -8   8    0.65    1.01
 -12  -8   9    2.26    1.21
 -12  -8  10    5.17    1.41
 -12  -8  12    4.89    1.75
 -12  -7 -13    7.44    1.69
 -12  -7 -12   12.55    1.94
 -12  -7 -12   12.43    1.98
 -12  -7 -12   10.99    1.68
 -12  -7 -11    3.82    1.25
 -12  -7 -11    4.13    1.33
 -12  -7 -11    5.36    1.23
 -12  -7 -10   -0.40    1.09
 -12  -7 -10    0.66    0.96
 -12  -7 -10   -0.19    0.77
 -12  -7  -9   -0.38    1.00
 -12  -7  -9    0.63    0.88
 -12  -7  -9    0.76    0.83
 -12  -7  -8   10.85    1.58
 -12  -7  -8   11.85    1.70
 -12  -7  -8    8.42    1.51
 -12  -7  -7   18.20    1.96
 -12  -7  -7   13.37    1.83
 -12  -7  -6   19.21    1.94
 -12  -7  -6   19.13    2.07
 -12  -7  -5   16.30    1.74
 -12  -7  -5   12.20    1.66
 -12  -7  -4    3.35    1.01
 -12  -7  -4    0.90    0.76
 -12  -7  -3    4.24    1.12
 -12  -7  -3    4.43    0.97
 -12  -7  -3    3.99    1.04
 -12  -7  -2   12.40    1.75
 -12  -7  -2   12.61    1.41
 -12  -7  -2   13.25    1.62
 -12  -7  -1    1.64    1.02
 -12  -7  -1    2.79    0.76
 -12  -7  -1    3.91    1.03
 -12  -7   0    3.68    1.17
 -12  -7   0    6.38    1.08
 -12  -7   0    6.78    1.27
 -12  -7   1   24.36    2.62
 -12  -7   1   26.99    2.15
 -12  -7   1   28.60    2.37
 -12  -7   2    1.07    1.04
 -12  -7   2    1.85    0.85
 -12  -7   2    2.46    0.94
 -12  -7   3   14.13    2.09
 -12  -7   3   12.66    1.56
 -12  -7   3   12.06    1.67
 -12  -7   4   44.54    3.94
 -12  -7   4   51.00    3.55
 -12  -7   4   48.35    3.27
 -12  -7   5   38.10    3.03
 -12  -7   5   34.80    2.75
 -12  -7   6    9.58    1.63
 -12  -7   7   -0.64    1.08
 -12  -7   8    3.73    1.07
 -12  -7   8    3.33    1.27
 -12  -7   9   15.61    1.81
 -12  -7   9   19.18    2.25
 -12  -7  10   13.64    2.06
 -12  -6 -13   18.53    2.31
 -12  -6 -12   17.00    2.18
 -12  -6 -12   18.20    2.17
 -12  -6 -12   14.17    1.85
 -12  -6 -11    1.53    1.11
 -12  -6 -11    1.34    0.99
 -12  -6 -11    1.15    0.95
 -12  -6 -10   -0.41    1.23
 -12  -6 -10    0.21    0.94
 -12  -6 -10    1.14    0.88
 -12  -6  -9    7.19    1.40
 -12  -6  -9    7.96    1.53
 -12  -6  -8    9.78    1.50
 -12  -6  -8   13.90    1.74
 -12  -6  -7    8.99    1.43
 -12  -6  -7    9.72    1.52
 -12  -6  -6    3.92    1.04
 -12  -6  -6    1.61    0.83
 -12  -6  -6    3.98    1.10
 -12  -6  -5    3.65    1.00
 -12  -6  -5    1.38    0.86
 -12  -6  -5    1.94    0.97
 -12  -6  -4    3.29    1.05
 -12  -6  -4    2.65    0.89
 -12  -6  -4    2.54    0.96
 -12  -6  -3   -0.16    0.77
 -12  -6  -3   -0.48    0.81
 -12  -6  -3    0.20    0.74
 -12  -6  -2    7.34    1.35
 -12  -6  -2    5.11    0.96
 -12  -6  -2    6.46    1.23
 -12  -6  -1    1.31    0.97
 -12  -6  -1    1.74    0.71
 -12  -6  -1    1.17    0.87
 -12  -6   0    6.69    1.40
 -12  -6   0    8.46    1.12
 -12  -6   0    4.58    1.17
 -12  -6   1    0.49    0.89
 -12  -6   1    0.37    0.67
 -12  -6   1    0.87    0.84
 -12  -6   2   12.66    1.95
 -12  -6   2   12.61    1.48
 -12  -6   2   17.29    1.91
 -12  -6   3   33.23    3.21
 -12  -6   3   42.28    2.81
 -12  -6   3   41.07    3.11
 -12  -6   4   58.75    3.51
 -12  -6   4   54.42    3.74
 -12  -6   5   13.24    2.22
 -12  -6   5   12.68    1.62
 -12  -6   5   17.23    1.99
 -12  -6   6   -0.66    0.90
 -12  -6   6    0.83    1.00
 -12  -6   7   19.00    2.00
 -12  -6   7   19.49    2.21
 -12  -6   8   23.24    2.40
 -12  -6   8   18.82    2.01
 -12  -6   9    9.13    1.46
 -12  -6   9    8.91    1.68
 -12  -6  10    0.97    1.08
 -12  -5 -13    6.32    1.57
 -12  -5 -12    1.62    1.28
 -12  -5 -11    3.06    1.14
 -12  -5 -11    1.35    1.19
 -12  -5 -10    1.04    1.01
 -12  -5 -10    2.53    1.14
 -12  -5  -9   15.60    1.99
 -12  -5  -9   19.18    2.08
 -12  -5  -8   19.19    2.03
 -12  -5  -8   17.82    2.00
 -12  -5  -8   20.70    2.17
 -12  -5  -7   13.54    1.65
 -12  -5  -7   11.03    1.55
 -12  -5  -7    9.25    1.49
 -12  -5  -6    1.67    0.91
 -12  -5  -6    0.17    0.72
 -12  -5  -6   -0.53    0.89
 -12  -5  -5   13.24    1.66
 -12  -5  -5   11.54    1.54
 -12  -5  -5   11.61    1.57
 -12  -5  -4   33.01    2.66
 -12  -5  -4   29.67    2.42
 -12  -5  -4   29.75    2.50
 -12  -5  -3   47.58    3.37
 -12  -5  -3   42.04    2.98
 -12  -5  -3   44.69    3.18
 -12  -5  -2   30.65    2.61
 -12  -5  -2   31.63    2.55
 -12  -5  -1    5.32    1.22
 -12  -5  -1    4.47    1.13
 -12  -5   0   15.97    1.91
 -12  -5   0   17.20    1.84
 -12  -5   1   26.92    2.66
 -12  -5   1   30.10    2.53
 -12  -5   2   55.76    4.12
 -12  -5   2   57.89    3.87
 -12  -5   3   46.67    3.76
 -12  -5   3   50.09    3.56
 -12  -5   4   14.52    2.10
 -12  -5   4   18.07    1.67
 -12  -5   4   15.72    1.94
 -12  -5   4   15.15    1.92
 -12  -5   5    0.20    1.03
 -12  -5   5   -0.27    0.90
 -12  -5   6   17.75    2.10
 -12  -5   6   15.02    2.24
 -12  -5   6   22.84    2.11
 -12  -5   7   45.28    3.22
 -12  -5   7   42.02    3.39
 -12  -5   8   24.74    2.38
 -12  -5   8   23.83    2.59
 -12  -5   9    8.80    1.66
 -12  -5  10   -0.25    1.19
 -12  -4 -13    5.85    1.59
 -12  -4 -12   -0.23    1.06
 -12  -4 -11   12.26    1.94
 -12  -4 -10    8.82    1.71
 -12  -4  -9   12.61    1.62
 -12  -4  -9    7.70    1.45
 -12  -4  -8   -0.19    0.79
 -12  -4  -8   -0.54    0.86
 -12  -4  -7   -0.18    0.80
 -12  -4  -7    0.34    0.73
 -12  -4  -6    4.56    1.10
 -12  -4  -6    5.30    1.13
 -12  -4  -5   30.64    2.58
 -12  -4  -4   46.51    3.28
 -12  -4  -3   29.98    2.64
 -12  -4  -2   10.40    1.51
 -12  -4  -1   21.15    2.17
 -12  -4   0   62.27    4.12
 -12  -4   1   52.08    3.74
 -12  -4   2   25.55    2.56
 -12  -4   3   11.08    1.79
 -12  -4   4    2.46    1.07
 -12  -4   5   38.53    2.89
 -12  -4   5   33.48    3.16
 -12  -4   6   30.80    2.60
 -12  -4   6   31.21    3.11
 -12  -4   6   27.33    2.56
 -12  -4   7   17.90    2.06
 -12  -4   7   14.52    2.10
 -12  -4   9    0.24    0.96
 -12  -4  10   10.19    1.81
 -12  -3 -10    8.38    1.53
 -12  -3 -10    8.08    1.65
 -12  -3  -9    1.52    1.01
 -12  -3  -9    1.48    1.08
 -12  -3  -8    4.66    1.17
 -12  -3  -8    4.43    1.24
 -12  -3  -7   10.25    1.54
 -12  -3  -7   11.15    1.62
 -12  -3  -6   17.55    1.88
 -12  -3  -6   18.32    2.00
 -12  -3  -5   41.48    3.08
 -12  -3  -5   44.67    3.19
 -12  -3  -4   27.72    2.42
 -12  -3  -4   27.34    2.44
 -12  -3  -3   -0.18    0.76
 -12  -3  -3   -0.89    0.88
 -12  -3  -2    2.40    0.92
 -12  -3  -2    6.43    1.20
 -12  -3  -1   36.47    2.82
 -12  -3  -1   33.13    2.75
 -12  -3   0   51.58    3.66
 -12  -3   0   53.14    3.61
 -12  -3   1   51.65    3.57
 -12  -3   1   43.60    3.30
 -12  -3   2    1.05    0.87
 -12  -3   2    0.95    0.93
 -12  -3   3    9.48    1.64
 -12  -3   3    7.46    1.45
 -12  -3   4   19.22    2.32
 -12  -3   4   24.27    2.23
 -12  -3   4   20.63    2.21
 -12  -3   5   42.41    3.57
 -12  -3   5   46.92    3.33
 -12  -3   5   44.74    3.41
 -12  -3   6   16.07    2.20
 -12  -3   7    6.06    1.59
 -12  -3   7    7.80    1.44
 -12  -3   8    1.81    1.02
 -12  -2 -12    9.50    1.27
 -12  -2 -11   11.66    1.39
 -12  -2 -10    2.18    1.08
 -12  -2 -10    2.99    1.30
 -12  -2 -10    3.92    0.94
 -12  -2  -9    0.19    0.85
 -12  -2  -9    0.85    0.67
 -12  -2  -9   -0.22    0.96
 -12  -2  -8    6.97    1.33
 -12  -2  -8    8.71    1.18
 -12  -2  -8    6.64    1.47
 -12  -2  -7   38.47    2.98
 -12  -2  -7   38.26    3.08
 -12  -2  -6   45.43    3.20
 -12  -2  -6   41.86    3.18
 -12  -2  -5   20.17    2.04
 -12  -2  -5   19.78    2.08
 -12  -2  -4    0.18    0.77
 -12  -2  -4   -0.73    0.93
 -12  -2  -3   40.42    3.07
 -12  -2  -3   45.99    3.21
 -12  -2  -2   64.70    4.07
 -12  -2  -2   62.18    4.05
 -12  -2  -1   46.48    3.31
 -12  -2  -1   45.66    3.35
 -12  -2   0   12.56    1.64
 -12  -2   0   12.89    1.70
 -12  -2   1    3.04    1.02
 -12  -2   1    2.62    1.05
 -12  -2   2    4.74    1.19
 -12  -2   2    7.88    1.42
 -12  -2   3   67.07    4.45
 -12  -2   3   68.25    4.34
 -12  -2   4   96.76    5.42
 -12  -2   4   81.77    5.33
 -12  -2   4   89.91    5.36
 -12  -2   5   49.21    3.86
 -12  -2   5   60.02    4.03
 -12  -2   6    9.51    1.71
 -12  -2   6    7.62    1.57
 -12  -2   7    0.25    0.95
 -12  -2   7    1.35    1.00
 -12  -2   8   16.89    2.30
 -12  -2   8   22.20    2.38
 -12  -2   9   29.86    2.85
 -12  -2  10    8.05    1.62
 -12  -1 -12    5.33    1.13
 -12  -1 -11    0.13    0.75
 -12  -1 -10    3.30    0.93
 -12  -1  -9    6.69    1.39
 -12  -1  -9    6.04    1.12
 -12  -1  -9    7.42    1.56
 -12  -1  -8   19.69    2.12
 -12  -1  -8   20.17    1.87
 -12  -1  -8   20.46    2.22
 -12  -1  -7   22.71    2.25
 -12  -1  -7   25.55    2.13
 -12  -1  -7   27.91    2.55
 -12  -1  -6    1.83    0.87
 -12  -1  -6    2.52    0.87
 -12  -1  -6    3.33    1.13
 -12  -1  -5    0.54    0.82
 -12  -1  -5    1.52    0.96
 -12  -1  -5    0.57    0.68
 -12  -1  -4   13.88    1.72
 -12  -1  -4   12.65    1.49
 -12  -1  -4   14.12    1.77
 -12  -1  -3   47.59    3.39
 -12  -1  -3   49.30    3.52
 -12  -1  -3   54.29    3.37
 -12  -1  -2   50.27    3.44
 -12  -1  -2   49.38    3.47
 -12  -1  -1   17.58    1.87
 -12  -1  -1   17.48    1.95
 -12  -1   0   -0.18    0.87
 -12  -1   0    0.37    0.93
 -12  -1   1   18.48    2.03
 -12  -1   1   20.09    2.08
 -12  -1   2   22.05    2.26
 -12  -1   2   30.19    2.51
 -12  -1   3   29.95    2.67
 -12  -1   3   32.27    2.74
 -12  -1   4   20.57    2.20
 -12  -1   4   22.24    2.26
 -12  -1   5    3.54    1.21
 -12  -1   5    3.39    1.17
 -12  -1   6    1.84    1.09
 -12  -1   6    0.87    0.89
 -12  -1   7   10.35    1.74
 -12  -1   7   10.65    1.71
 -12  -1   8   12.98    1.99
 -12  -1   8   18.51    2.13
 -12  -1   9   10.69    1.75
 -12  -1  10    0.25    1.00
 -12   0 -12   -0.14    0.79
 -12   0 -11    1.32    0.88
 -12   0 -10    7.81    1.33
 -12   0  -9   10.44    1.50
 -12   0  -8    8.16    1.51
 -12   0  -8   12.44    1.53
 -12   0  -8   10.83    1.78
 -12   0  -7    6.60    1.37
 -12   0  -7    7.12    1.46
 -12   0  -7    6.66    1.18
 -12   0  -6    1.47    0.93
 -12   0  -6   -0.20    1.00
 -12   0  -6    0.92    0.72
 -12   0  -5   11.85    1.60
 -12   0  -5   12.68    1.69
 -12   0  -5   11.36    1.51
 -12   0  -4   24.73    2.27
 -12   0  -4   28.65    2.51
 -12   0  -4   27.34    2.25
 -12   0  -3   39.75    2.98
 -12   0  -3   38.70    2.85
 -12   0  -3   40.35    3.04
 -12   0  -2    6.87    1.21
 -12   0  -2    6.00    1.33
 -12   0  -1    0.52    0.73
 -12   0  -1   -0.19    1.01
 -12   0  -1    2.38    0.89
 -12   0   0   15.81    1.80
 -12   0   0   15.93    1.93
 -12   0   1   45.99    3.35
 -12   0   1   52.94    3.57
 -12   0   2   30.97    2.60
 -12   0   2   32.83    2.71
 -12   0   3    3.56    1.08
 -12   0   3    2.81    1.01
 -12   0   4    0.59    0.87
 -12   0   4   -0.21    0.84
 -12   0   5   10.71    1.65
 -12   0   5    9.78    1.59
 -12   0   6   19.67    2.25
 -12   0   6   17.31    2.10
 -12   0   7   35.59    3.18
 -12   0   7   41.83    3.35
 -12   0   8   24.58    2.63
 -12   0   8   23.69    2.50
 -12   0   9    5.16    1.46
 -12   0   9    5.34    1.44
 -12   1 -11    6.91    1.35
 -12   1 -10   12.28    1.70
 -12   1  -9    0.17    0.92
 -12   1  -8    1.33    0.87
 -12   1  -7    4.59    1.23
 -12   1  -7    5.84    1.24
 -12   1  -7    2.82    1.36
 -12   1  -6   19.61    2.10
 -12   1  -6   23.54    2.39
 -12   1  -6   22.64    2.13
 -12   1  -5   28.63    2.56
 -12   1  -5   32.63    2.61
 -12   1  -5   37.15    2.92
 -12   1  -4   21.14    2.08
 -12   1  -4   21.17    2.20
 -12   1  -4   19.49    1.96
 -12   1  -3   10.68    1.49
 -12   1  -3   11.47    1.62
 -12   1  -3    9.88    1.48
 -12   1  -2   -0.17    0.74
 -12   1  -2   -0.34    0.78
 -12   1  -2   -0.19    0.96
 -12   1  -1   15.88    1.76
 -12   1  -1   15.34    1.82
 -12   1  -1   17.16    1.91
 -12   1   0   29.34    2.44
 -12   1   0   31.68    2.53
 -12   1   0   27.28    2.54
 -12   1   1   27.62    2.38
 -12   1   1   29.27    2.45
 -12   1   1   27.84    2.54
 -12   1   2   10.66    1.56
 -12   1   2   14.91    1.82
 -12   1   3    0.18    0.77
 -12   1   3    0.20    0.80
 -12   1   4    7.30    1.34
 -12   1   4    7.01    1.45
 -12   1   5   26.22    2.48
 -12   1   5   29.83    2.70
 -12   1   6   34.91    2.98
 -12   1   6   35.45    3.02
 -12   1   7   27.31    2.63
 -12   1   7   28.02    2.66
 -12   1   8    0.23    1.12
 -12   1   8    0.47    1.03
 -12   1   9    5.31    1.41
 -12   2 -11    5.04    1.38
 -12   2 -10    3.80    1.25
 -12   2  -9    1.82    1.04
 -12   2  -8   11.15    1.67
 -12   2  -7   17.70    2.03
 -12   2  -6   18.56    1.99
 -12   2  -6   14.85    1.98
 -12   2  -5   12.72    1.64
 -12   2  -5   11.10    1.68
 -12   2  -5   16.81    2.01
 -12   2  -4    4.42    1.11
 -12   2  -4    2.90    1.04
 -12   2  -4    4.76    1.21
 -12   2  -3    0.35    0.81
 -12   2  -3    0.72    0.94
 -12   2  -3    0.58    0.94
 -12   2  -2    1.02    0.75
 -12   2  -2    0.19    0.88
 -12   2  -2    3.05    1.04
 -12   2  -1   17.11    1.80
 -12   2  -1   17.71    2.04
 -12   2  -1   17.27    1.91
 -12   2   0   31.03    2.54
 -12   2   0   31.46    2.69
 -12   2   0   34.70    2.71
 -12   2   1    9.60    1.41
 -12   2   1   10.15    1.58
 -12   2   2   -0.51    0.82
 -12   2   2   -0.98    1.19
 -12   2   3    6.62    1.29
 -12   2   3    5.41    1.28
 -12   2   4   27.23    2.48
 -12   2   4   28.59    2.61
 -12   2   5   29.11    2.66
 -12   2   5   39.84    3.08
 -12   2   6   14.77    1.87
 -12   2   6   17.46    2.08
 -12   2   7    0.22    0.93
 -12   2   8   17.34    2.17
 -12   3  -8   17.64    2.10
 -12   3  -7   16.09    2.03
 -12   3  -6    5.32    1.33
 -12   3  -5    4.14    1.17
 -12   3  -5    3.68    1.14
 -12   3  -4   -0.20    0.93
 -12   3  -4    1.19    0.96
 -12   3  -4    0.18    0.79
 -12   3  -3    8.32    1.50
 -12   3  -3    7.01    1.41
 -12   3  -3    5.90    1.24
 -12   3  -2   36.96    2.88
 -12   3  -2   30.20    2.75
 -12   3  -2   32.84    2.65
 -12   3  -1   26.62    2.50
 -12   3  -1   25.25    2.41
 -12   3  -1   27.75    2.33
 -12   3   0    6.24    1.40
 -12   3   0    9.75    1.52
 -12   3   0    9.70    1.42
 -12   3   1    0.39    1.08
 -12   3   1    1.31    0.84
 -12   3   2   11.88    1.74
 -12   3   2   10.66    1.53
 -12   3   3   27.63    2.58
 -12   3   3   29.87    2.55
 -12   3   3   25.51    2.34
 -12   3   4   32.11    2.59
 -12   3   4   25.18    2.48
 -12   3   4   26.33    2.36
 -12   3   5    4.27    1.10
 -12   3   5    6.94    1.39
 -12   3   6    4.32    1.28
 -12   3   7    8.04    1.55
 -12   3   8    9.63    1.70
 -12   4  -3   36.60    2.83
 -12   4  -2   36.92    3.03
 -12   4  -2   32.30    2.94
 -12   4  -2   36.05    2.81
 -12   4  -1    1.17    1.06
 -12   4  -1    1.24    1.06
 -12   4  -1    0.50    0.73
 -12   4   0    8.35    1.51
 -12   4   0    4.89    1.31
 -12   4   0    7.49    1.31
 -12   4   1   13.20    1.84
 -12   4   1   16.21    1.76
 -12   4   2    8.93    1.52
 -12   4   3    9.61    1.62
 -12   4   3   13.07    1.77
 -12   4   4    3.46    1.15
 -12   4   5   -0.62    0.88
 -12   4   6    5.34    1.29
 -12   5   0   12.52    1.82
 -12   5   1   14.73    1.92
 -12   5   2   13.24    1.84
 -12   5   3    5.99    1.43
 -12   5   4   -0.60    1.09
 -11 -15 -10   -0.48    1.41
 -11 -14 -12    5.06    1.49
 -11 -14 -11   -0.23    1.10
 -11 -14 -10    0.23    1.11
 -11 -14  -9    1.44    1.40
 -11 -14  -8    6.92    1.79
 -11 -14  -7    5.81    1.70
 -11 -14   0    0.82    0.96
 -11 -13 -14    3.15    1.23
 -11 -13 -13   -0.20    0.93
 -11 -13 -12   -0.21    1.03
 -11 -13 -11    3.27    1.35
 -11 -13 -10    4.88    1.49
 -11 -13  -9    1.85    1.30
 -11 -13  -8    2.20    0.95
 -11 -13  -8    0.24    1.19
 -11 -13  -7   -1.02    0.86
 -11 -13  -7   -0.98    1.24
 -11 -13  -6    2.50    0.84
 -11 -13  -6    2.77    1.40
 -11 -13  -5    4.75    0.94
 -11 -13  -5    3.36    1.52
 -11 -13  -4    9.65    1.18
 -11 -13  -3    0.10    0.64
 -11 -13  -2   -0.31    0.64
 -11 -13  -1    0.10    0.67
 -11 -13   0    2.93    0.84
 -11 -13   1    4.36    0.93
 -11 -13   2    1.48    0.81
 -11 -12 -15   -0.37    1.06
 -11 -12 -14   -0.75    1.03
 -11 -12 -13    8.69    1.57
 -11 -12 -12    7.20    1.52
 -11 -12 -11    9.04    1.64
 -11 -12 -10    7.28    1.49
 -11 -12 -10    2.99    1.47
 -11 -12  -9    1.94    1.14
 -11 -12  -9   -0.61    1.02
 -11 -12  -9   -0.54    1.33
 -11 -12  -8   -0.22    1.16
 -11 -12  -8   -0.14    0.92
 -11 -12  -8   -0.53    1.17
 -11 -12  -7    1.86    1.26
 -11 -12  -7    1.74    0.84
 -11 -12  -6   10.59    1.92
 -11 -12  -6   14.10    1.50
 -11 -12  -5   12.16    2.05
 -11 -12  -5   14.82    1.51
 -11 -12  -4   11.79    2.00
 -11 -12  -4   11.55    1.36
 -11 -12  -3   -0.53    1.12
 -11 -12  -3   -1.01    0.91
 -11 -12  -2    4.91    1.03
 -11 -12  -1   20.79    1.81
 -11 -12   0   14.37    1.54
 -11 -12   1    4.56    0.96
 -11 -12   2   -0.37    0.82
 -11 -12   3    0.13    0.67
 -11 -12   4    1.67    0.79
 -11 -12   5   13.21    1.57
 -11 -12   6   12.97    1.64
 -11 -12   7    3.76    1.09
 -11 -12   7    5.93    1.54
 -11 -12   8    0.25    1.13
 -11 -11 -16    5.99    1.37
 -11 -11 -15   -0.18    0.86
 -11 -11 -14    1.28    1.06
 -11 -11 -13   13.47    1.83
 -11 -11 -12   15.94    1.99
 -11 -11 -11   33.17    3.11
 -11 -11 -11   21.24    2.30
 -11 -11 -10    4.37    1.46
 -11 -11 -10    4.07    1.15
 -11 -11  -9    1.26    1.07
 -11 -11  -9    1.42    0.90
 -11 -11  -9    0.40    0.98
 -11 -11  -8    8.21    1.57
 -11 -11  -8    9.57    1.38
 -11 -11  -8   10.75    1.74
 -11 -11  -7   10.27    1.82
 -11 -11  -7   12.51    1.48
 -11 -11  -7   12.63    1.89
 -11 -11  -6   11.30    1.40
 -11 -11  -6   11.05    1.83
 -11 -11  -5    0.75    0.70
 -11 -11  -5    0.47    1.12
 -11 -11  -4   -0.73    0.81
 -11 -11  -4    0.24    1.01
 -11 -11  -3    0.60    0.75
 -11 -11  -3   -0.25    1.01
 -11 -11  -2    3.83    0.99
 -11 -11  -2    5.75    1.51
 -11 -11  -1   17.39    1.70
 -11 -11  -1   21.49    2.57
 -11 -11   0   23.56    1.98
 -11 -11   1    3.73    0.97
 -11 -11   2    2.55    0.85
 -11 -11   3    6.35    1.13
 -11 -11   4    9.26    1.31
 -11 -11   5   17.19    1.79
 -11 -11   6    6.26    1.30
 -11 -11   7    0.17    0.88
 -11 -11   8    4.94    1.28
 -11 -11   9    4.22    1.30
 -11 -11  10    4.03    1.32
 -11 -11  10    8.42    1.58
 -11 -10 -16   -0.36    1.03
 -11 -10 -15    0.72    0.95
 -11 -10 -14   10.07    1.61
 -11 -10 -13   13.00    1.82
 -11 -10 -12   13.64    1.80
 -11 -10 -12   11.19    1.97
 -11 -10 -11    7.44    1.44
 -11 -10 -11    8.19    1.73
 -11 -10 -11    4.64    1.27
 -11 -10 -10   -0.73    1.03
 -11 -10 -10   -0.49    1.07
 -11 -10 -10    0.87    1.05
 -11 -10  -9   14.46    1.87
 -11 -10  -9   13.59    1.93
 -11 -10  -9   12.26    1.64
 -11 -10  -8   26.73    2.47
 -11 -10  -8   23.60    2.57
 -11 -10  -8   22.04    2.07
 -11 -10  -7    9.22    1.53
 -11 -10  -7    8.50    1.73
 -11 -10  -7   10.18    1.38
 -11 -10  -6    2.28    0.99
 -11 -10  -6    0.23    1.05
 -11 -10  -6    1.50    0.81
 -11 -10  -5    4.38    1.25
 -11 -10  -5    2.92    0.92
 -11 -10  -5    2.09    0.81
 -11 -10  -4   11.55    1.52
 -11 -10  -4   11.43    1.40
 -11 -10  -3   40.65    3.31
 -11 -10  -3   33.76    2.51
 -11 -10  -3   35.00    2.69
 -11 -10  -2   50.72    3.90
 -11 -10  -2   50.95    3.29
 -11 -10  -2   44.37    3.02
 -11 -10  -1   37.90    3.31
 -11 -10  -1   31.54    2.53
 -11 -10  -1   33.88    2.48
 -11 -10   0    6.36    1.18
 -11 -10   0    4.79    1.57
 -11 -10   1    0.82    0.81
 -11 -10   2   28.23    2.25
 -11 -10   3    3.00    0.97
 -11 -10   4    3.13    1.00
 -11 -10   5    1.65    0.85
 -11 -10   6   -0.35    0.88
 -11 -10   7    8.89    1.44
 -11 -10   8   18.16    2.07
 -11 -10   9   10.40    1.66
 -11  -9 -15    5.76    1.32
 -11  -9 -14    8.19    1.51
 -11  -9 -13    4.24    1.20
 -11  -9 -13    3.28    1.34
 -11  -9 -12    4.07    1.18
 -11  -9 -12    5.15    1.46
 -11  -9 -11    0.36    0.95
 -11  -9 -11   -0.24    1.01
 -11  -9 -11   -0.57    1.07
 -11  -9 -10   10.75    1.60
 -11  -9 -10   10.60    1.82
 -11  -9 -10    8.17    1.43
 -11  -9  -9   29.50    2.66
 -11  -9  -9   33.45    3.06
 -11  -9  -9   34.30    2.68
 -11  -9  -8   19.22    2.11
 -11  -9  -8   17.09    2.12
 -11  -9  -8   19.53    1.92
 -11  -9  -7   -0.56    1.05
 -11  -9  -7   -0.43    1.04
 -11  -9  -7    0.29    0.77
 -11  -9  -6    1.95    1.00
 -11  -9  -6    0.42    0.95
 -11  -9  -6    0.98    0.79
 -11  -9  -5   22.18    2.27
 -11  -9  -5   20.78    2.19
 -11  -9  -5   16.94    1.71
 -11  -9  -5   19.83    1.87
 -11  -9  -4   24.33    2.49
 -11  -9  -4   23.41    2.03
 -11  -9  -4   27.03    2.17
 -11  -9  -3   31.78    2.88
 -11  -9  -3   28.62    2.29
 -11  -9  -3   29.28    2.27
 -11  -9  -2   32.13    2.42
 -11  -9  -2   31.10    2.34
 -11  -9  -2   29.34    2.72
 -11  -9  -1    4.41    1.02
 -11  -9  -1    2.17    0.95
 -11  -9  -1    3.61    1.14
 -11  -9   0    6.89    1.15
 -11  -9   0    5.55    1.13
 -11  -9   0    8.89    1.67
 -11  -9   1    8.52    1.33
 -11  -9   1    6.58    1.14
 -11  -9   2    9.46    1.84
 -11  -9   2   10.89    1.40
 -11  -9   2   11.38    1.47
 -11  -9   3    2.66    0.89
 -11  -9   3    2.95    0.96
 -11  -9   4    0.81    0.73
 -11  -9   5    2.39    0.89
 -11  -9   6   10.04    1.56
 -11  -9   7   29.63    2.59
 -11  -9   8   17.75    2.13
 -11  -8 -15   15.28    1.89
 -11  -8 -14    2.14    1.13
 -11  -8 -13    1.41    0.94
 -11  -8 -13    0.49    1.04
 -11  -8 -12    3.85    1.12
 -11  -8 -12    4.02    1.32
 -11  -8 -12    2.28    1.15
 -11  -8 -11    6.82    1.33
 -11  -8 -11    5.94    1.43
 -11  -8 -11    3.90    1.23
 -11  -8 -10   24.70    2.28
 -11  -8 -10   23.45    2.48
 -11  -8 -10   23.67    2.34
 -11  -8  -9   40.87    2.96
 -11  -8  -9   36.61    3.07
 -11  -8  -9   31.81    2.74
 -11  -8  -8    3.37    1.07
 -11  -8  -8    2.69    1.14
 -11  -8  -8    1.92    0.92
 -11  -8  -7    6.42    1.36
 -11  -8  -7    7.58    1.32
 -11  -8  -6   20.80    2.09
 -11  -8  -6   17.27    2.00
 -11  -8  -6   17.27    1.79
 -11  -8  -5   49.62    3.44
 -11  -8  -5   48.87    3.12
 -11  -8  -5   40.35    3.26
 -11  -8  -4   28.17    2.14
 -11  -8  -4   21.86    2.32
 -11  -8  -4   28.20    2.21
 -11  -8  -3   -0.28    0.84
 -11  -8  -3   -0.13    0.79
 -11  -8  -2    4.19    1.00
 -11  -8  -2    6.76    1.10
 -11  -8  -1   16.51    2.17
 -11  -8  -1   19.83    1.80
 -11  -8  -1   19.66    1.88
 -11  -8  -1   18.02    2.03
 -11  -8   0   53.60    3.91
 -11  -8   0   53.49    3.25
 -11  -8   0   43.60    3.16
 -11  -8   0   56.69    3.80
 -11  -8   1   27.24    2.83
 -11  -8   1   37.30    2.57
 -11  -8   1   33.50    2.55
 -11  -8   1   32.10    2.83
 -11  -8   2   19.72    2.38
 -11  -8   2   22.42    2.00
 -11  -8   2   24.22    2.10
 -11  -8   2   24.09    2.47
 -11  -8   3    1.87    1.16
 -11  -8   3    3.71    0.95
 -11  -8   3    2.30    1.15
 -11  -8   3    2.59    0.92
 -11  -8   4   11.43    1.54
 -11  -8   4   14.48    1.63
 -11  -8   5   31.69    2.62
 -11  -8   5   35.27    2.74
 -11  -8   6   45.99    3.36
 -11  -8   7   37.45    3.00
 -11  -8   8    7.89    1.51
 -11  -8   9    1.11    0.77
 -11  -8  10   21.62    1.98
 -11  -8  12   23.23    2.92
 -11  -7 -15    4.82    1.26
 -11  -7 -14    1.46    0.96
 -11  -7 -14   -0.50    1.00
 -11  -7 -13    4.28    1.13
 -11  -7 -13    5.52    1.42
 -11  -7 -12    5.08    1.24
 -11  -7 -12    4.60    1.37
 -11  -7 -12    5.12    1.40
 -11  -7 -11    7.81    1.36
 -11  -7 -11    6.41    1.46
 -11  -7 -11    5.19    1.32
 -11  -7 -10   20.69    2.01
 -11  -7 -10   19.10    2.14
 -11  -7 -10   16.86    2.05
 -11  -7  -9   21.00    2.05
 -11  -7  -9   19.39    2.12
 -11  -7  -9   17.10    1.98
 -11  -7  -8    1.73    0.94
 -11  -7  -8    2.16    1.10
 -11  -7  -8   -0.33    1.03
 -11  -7  -7   38.22    2.84
 -11  -7  -7   35.94    2.69
 -11  -7  -7   30.05    2.73
 -11  -7  -6   29.66    2.35
 -11  -7  -6   28.68    2.56
 -11  -7  -5   23.66    1.99
 -11  -7  -5   20.10    2.06
 -11  -7  -4    8.56    1.14
 -11  -7  -4   10.89    1.38
 -11  -7  -3   -0.19    0.78
 -11  -7  -3    1.34    0.77
 -11  -7  -3    0.12    0.63
 -11  -7  -3    0.43    0.75
 -11  -7  -2   19.11    2.09
 -11  -7  -2   20.26    1.72
 -11  -7  -2   20.27    1.89
 -11  -7  -1   29.39    2.31
 -11  -7  -1   28.62    2.15
 -11  -7  -1   29.56    2.72
 -11  -7   0   52.53    3.31
 -11  -7   0   47.51    3.05
 -11  -7   0   47.53    3.64
 -11  -7   1   31.65    2.83
 -11  -7   1   30.67    2.28
 -11  -7   1   29.82    2.40
 -11  -7   1   26.56    2.51
 -11  -7   2    7.34    1.48
 -11  -7   2    5.23    1.04
 -11  -7   2    6.42    1.22
 -11  -7   2    5.84    1.26
 -11  -7   3    4.86    1.29
 -11  -7   3    5.38    1.06
 -11  -7   3    5.67    1.19
 -11  -7   3    5.63    1.31
 -11  -7   4    4.22    1.22
 -11  -7   4    4.60    1.07
 -11  -7   4    3.28    1.08
 -11  -7   4    3.82    1.07
 -11  -7   5   13.86    1.65
 -11  -7   5   14.32    1.73
 -11  -7   5   10.52    1.78
 -11  -7   6   11.21    1.59
 -11  -7   6   11.19    1.65
 -11  -7   7    0.20    0.99
 -11  -7   7    2.74    0.95
 -11  -7   8    3.30    1.27
 -11  -7   8    2.82    0.84
 -11  -7   9   10.90    1.52
 -11  -7  10   18.23    1.91
 -11  -7  11    7.26    1.33
 -11  -7  12    4.02    1.74
 -11  -7  13    0.62    1.40
 -11  -7  14    4.95    1.81
 -11  -6 -14    1.25    1.15
 -11  -6 -14    4.09    1.16
 -11  -6 -13   12.93    1.98
 -11  -6 -13   13.34    1.95
 -11  -6 -13   15.62    1.83
 -11  -6 -12   14.61    2.00
 -11  -6 -12   14.65    1.96
 -11  -6 -12   14.26    1.72
 -11  -6 -11    3.67    1.18
 -11  -6 -11    3.23    1.16
 -11  -6 -11    4.70    1.17
 -11  -6 -10    2.66    1.08
 -11  -6 -10    1.23    0.86
 -11  -6 -10    0.34    0.73
 -11  -6  -9    0.18    0.79
 -11  -6  -9    1.57    1.02
 -11  -6  -9    0.17    0.72
 -11  -6  -8   29.34    2.48
 -11  -6  -8   31.72    2.70
 -11  -6  -7   32.77    2.59
 -11  -6  -7   33.52    2.72
 -11  -6  -6    4.78    1.08
 -11  -6  -6    5.84    1.22
 -11  -6  -5    2.69    0.87
 -11  -6  -5    1.15    0.72
 -11  -6  -5    1.55    0.81
 -11  -6  -4    3.86    0.96
 -11  -6  -4    3.66    0.94
 -11  -6  -4    2.64    0.90
 -11  -6  -3    0.72    0.74
 -11  -6  -3    0.46    0.68
 -11  -6  -3    0.56    0.61
 -11  -6  -3   -0.15    0.76
 -11  -6  -2   13.54    1.70
 -11  -6  -2   16.91    1.67
 -11  -6  -2   14.19    1.60
 -11  -6  -2   14.55    1.40
 -11  -6  -1   34.92    2.82
 -11  -6  -1   34.06    2.31
 -11  -6  -1   33.31    2.52
 -11  -6   0   27.93    2.27
 -11  -6   0   29.03    2.07
 -11  -6   0   26.28    2.47
 -11  -6   1    0.79    0.79
 -11  -6   1    0.48    0.62
 -11  -6   1    0.22    0.79
 -11  -6   2   20.98    2.01
 -11  -6   2   23.67    1.87
 -11  -6   2   17.36    2.11
 -11  -6   3   47.01    3.87
 -11  -6   3   56.72    3.44
 -11  -6   3   58.21    3.71
 -11  -6   3   60.77    3.88
 -11  -6   4    8.58    1.69
 -11  -6   4   10.47    1.53
 -11  -6   4    7.62    1.43
 -11  -6   4    8.94    1.30
 -11  -6   5    2.60    1.33
 -11  -6   5    4.44    1.17
 -11  -6   5    5.66    1.23
 -11  -6   5    6.01    1.13
 -11  -6   6    0.15    0.90
 -11  -6   6    0.16    0.73
 -11  -6   6    0.44    0.93
 -11  -6   6    0.39    0.87
 -11  -6   7   17.72    1.89
 -11  -6   7   21.93    2.10
 -11  -6   7   23.05    2.31
 -11  -6   7   20.69    2.37
 -11  -6   8   45.54    3.11
 -11  -6   8   41.37    3.20
 -11  -6   8   45.34    3.46
 -11  -6   9   35.36    2.78
 -11  -6  10   11.44    1.64
 -11  -6  11    0.72    0.94
 -11  -6  13   13.40    2.47
 -11  -6  14   13.75    2.42
 -11  -6  15    0.33    1.83
 -11  -5 -14    8.22    1.49
 -11  -5 -14   10.53    1.91
 -11  -5 -13   10.60    1.60
 -11  -5 -13   11.22    1.91
 -11  -5 -13   13.54    2.03
 -11  -5 -12    6.35    1.34
 -11  -5 -12    6.10    1.41
 -11  -5 -12    4.94    1.46
 -11  -5 -11    3.72    1.10
 -11  -5 -11    0.64    1.00
 -11  -5 -11    1.25    1.05
 -11  -5 -10    6.06    1.35
 -11  -5 -10    8.03    1.45
 -11  -5  -9    9.77    1.55
 -11  -5  -9   11.44    1.65
 -11  -5  -8   24.40    2.30
 -11  -5  -8   26.36    2.32
 -11  -5  -7    9.87    1.41
 -11  -5  -7    8.58    1.37
 -11  -5  -6    0.33    0.63
 -11  -5  -6   -0.16    0.68
 -11  -5  -5    7.57    1.26
 -11  -5  -5    7.25    1.21
 -11  -5  -4   16.45    1.74
 -11  -5  -4   16.64    1.71
 -11  -5  -4   16.65    1.70
 -11  -5  -3   26.73    2.30
 -11  -5  -3   27.47    2.15
 -11  -5  -3   26.00    1.89
 -11  -5  -3   25.69    2.18
 -11  -5  -2   15.55    1.75
 -11  -5  -2   13.07    1.45
 -11  -5  -2   15.34    1.36
 -11  -5  -2   18.43    1.76
 -11  -5  -1    4.49    1.00
 -11  -5  -1    4.04    0.81
 -11  -5  -1    4.27    1.05
 -11  -5   0   37.93    2.77
 -11  -5   0   38.68    2.45
 -11  -5   0   38.74    2.95
 -11  -5   1   19.65    1.95
 -11  -5   1   23.02    1.78
 -11  -5   1   23.06    2.26
 -11  -5   2   17.57    1.84
 -11  -5   2   17.75    1.57
 -11  -5   2   13.97    1.86
 -11  -5   3   25.27    2.26
 -11  -5   3   24.65    2.48
 -11  -5   3   26.58    2.02
 -11  -5   4    4.08    1.28
 -11  -5   4    4.52    1.15
 -11  -5   4    5.62    1.26
 -11  -5   4    4.27    0.97
 -11  -5   5    0.63    0.82
 -11  -5   5    0.50    0.99
 -11  -5   5   -0.19    0.69
 -11  -5   5   -0.19    0.83
 -11  -5   5   -0.14    0.69
 -11  -5   6    2.06    1.16
 -11  -5   6    3.22    1.01
 -11  -5   6    2.78    0.93
 -11  -5   6    2.75    1.04
 -11  -5   6    3.01    1.09
 -11  -5   7   37.20    2.81
 -11  -5   7   35.76    2.78
 -11  -5   7   37.76    3.07
 -11  -5   7   36.57    3.08
 -11  -5   8   28.08    2.40
 -11  -5   8   29.99    2.52
 -11  -5   8   25.29    2.59
 -11  -5   8   28.73    2.71
 -11  -5   9   10.62    1.55
 -11  -5   9   11.15    1.58
 -11  -5   9   11.34    1.77
 -11  -5  10    1.88    1.08
 -11  -5  11    1.37    1.00
 -11  -5  13   32.07    3.60
 -11  -5  14   23.37    3.16
 -11  -4 -14    4.04    1.46
 -11  -4 -13    1.72    1.02
 -11  -4 -13   -0.24    1.12
 -11  -4 -12    0.23    0.88
 -11  -4 -11   13.27    1.83
 -11  -4 -10   16.84    2.01
 -11  -4  -9    7.22    1.27
 -11  -4  -9    6.77    1.32
 -11  -4  -8    3.37    0.88
 -11  -4  -8    1.76    0.94
 -11  -4  -7   -0.17    0.65
 -11  -4  -7   -0.17    0.62
 -11  -4  -6    0.99    0.72
 -11  -4  -6    0.78    0.71
 -11  -4  -5   10.47    1.36
 -11  -4  -5   11.36    1.37
 -11  -4  -4   20.31    1.99
 -11  -4  -4   25.69    2.02
 -11  -4  -3   28.11    2.30
 -11  -4  -3   26.33    2.07
 -11  -4  -2   12.66    1.17
 -11  -4  -2   13.44    1.53
 -11  -4  -2   10.62    1.27
 -11  -4  -1    2.44    0.90
 -11  -4  -1    1.39    0.61
 -11  -4  -1    2.25    0.61
 -11  -4   0    3.48    1.02
 -11  -4   0    5.11    0.82
 -11  -4   1    2.29    0.85
 -11  -4   1    2.85    0.71
 -11  -4   2   22.72    2.26
 -11  -4   2   25.19    1.84
 -11  -4   3   38.52    3.17
 -11  -4   3   42.56    2.66
 -11  -4   4    8.56    1.33
 -11  -4   4    5.90    1.35
 -11  -4   4    6.01    1.05
 -11  -4   5   21.77    2.48
 -11  -4   5   28.81    2.35
 -11  -4   5   25.51    2.09
 -11  -4   6   53.53    4.13
 -11  -4   6   65.39    3.91
 -11  -4   6   55.61    3.54
 -11  -4   6   55.88    3.81
 -11  -4   7   72.82    4.37
 -11  -4   7   68.99    4.16
 -11  -4   7   64.11    4.34
 -11  -4   8   15.15    1.78
 -11  -4   8   17.10    1.85
 -11  -4   8   13.59    1.90
 -11  -4   9   -0.38    0.96
 -11  -4   9    0.74    0.84
 -11  -4   9    0.21    0.96
 -11  -4  10    1.80    1.07
 -11  -4  10    1.33    1.11
 -11  -4  10    2.18    0.93
 -11  -4  13   11.71    2.43
 -11  -4  14    3.24    1.80
 -11  -3 -14    5.67    1.58
 -11  -3 -13   -0.24    1.01
 -11  -3 -12    8.67    1.65
 -11  -3 -12    3.32    1.37
 -11  -3 -11   34.15    2.95
 -11  -3 -11   30.38    2.60
 -11  -3 -11   28.57    2.75
 -11  -3 -10   24.08    2.23
 -11  -3 -10   19.97    2.19
 -11  -3 -10   21.99    2.34
 -11  -3  -9    1.57    0.89
 -11  -3  -9    3.39    1.12
 -11  -3  -9    1.17    0.88
 -11  -3  -8    1.54    0.90
 -11  -3  -8    0.53    0.73
 -11  -3  -8    1.48    0.92
 -11  -3  -7   13.56    1.57
 -11  -3  -7   10.33    1.44
 -11  -3  -7    8.61    1.41
 -11  -3  -6   16.43    1.72
 -11  -3  -6   16.13    1.67
 -11  -3  -6   14.83    1.66
 -11  -3  -5   31.92    2.46
 -11  -3  -5   31.93    2.34
 -11  -3  -5   27.09    2.35
 -11  -3  -4   24.73    2.08
 -11  -3  -4   23.10    1.92
 -11  -3  -4   21.48    2.01
 -11  -3  -3    5.05    0.97
 -11  -3  -3    3.78    0.77
 -11  -3  -3    4.02    0.99
 -11  -3  -2    0.33    0.66
 -11  -3  -2    0.11    0.52
 -11  -3  -2   -0.32    0.67
 -11  -3  -1   19.95    1.88
 -11  -3  -1   15.80    1.44
 -11  -3  -1   21.74    1.95
 -11  -3   0   22.45    2.13
 -11  -3   0   25.60    1.71
 -11  -3   0   26.84    2.23
 -11  -3   1   20.09    1.91
 -11  -3   1   18.73    1.47
 -11  -3   1   18.91    1.92
 -11  -3   2   36.04    2.82
 -11  -3   2   38.76    2.37
 -11  -3   2   38.83    2.94
 -11  -3   3   -0.54    0.80
 -11  -3   3   -0.20    0.62
 -11  -3   3    0.17    0.83
 -11  -3   3   -0.20    0.78
 -11  -3   4   74.63    4.65
 -11  -3   4   79.49    4.19
 -11  -3   4   72.72    4.83
 -11  -3   4   81.91    4.65
 -11  -3   5  120.60    6.53
 -11  -3   5  128.19    6.09
 -11  -3   5  104.17    6.58
 -11  -3   5  119.73    6.44
 -11  -3   6   73.49    4.67
 -11  -3   6   64.17    4.73
 -11  -3   6   73.28    4.21
 -11  -3   7   21.67    2.44
 -11  -3   7   21.59    2.19
 -11  -3   7   22.27    1.97
 -11  -3   7   18.51    2.01
 -11  -3   8    0.58    0.91
 -11  -3   8    0.65    0.73
 -11  -3   8    1.49    0.95
 -11  -3   9   11.53    1.71
 -11  -3   9   10.15    1.56
 -11  -3   9   11.44    1.52
 -11  -3  13    0.37    1.53
 -11  -3  14    2.24    1.81
 -11  -2 -14   -0.53    1.21
 -11  -2 -13    2.96    0.80
 -11  -2 -13    2.97    1.29
 -11  -2 -12   15.88    2.22
 -11  -2 -12   17.15    1.54
 -11  -2 -12   18.97    2.15
 -11  -2 -12   17.62    2.23
 -11  -2 -11   18.07    2.23
 -11  -2 -11   19.26    1.66
 -11  -2 -11   17.38    2.16
 -11  -2 -11   23.79    2.29
 -11  -2 -10    5.08    1.31
 -11  -2 -10    4.60    1.22
 -11  -2 -10    4.06    1.28
 -11  -2 -10    5.41    0.98
 -11  -2  -9    0.19    0.78
 -11  -2  -9   -0.18    0.69
 -11  -2  -9    0.22    0.58
 -11  -2  -9   -0.20    1.05
 -11  -2  -8   10.28    1.52
 -11  -2  -8    9.35    1.54
 -11  -2  -8    9.82    1.18
 -11  -2  -7   36.80    2.76
 -11  -2  -7   38.27    2.83
 -11  -2  -7   35.39    2.83
 -11  -2  -7   39.10    2.49
 -11  -2  -6   44.22    3.08
 -11  -2  -6   44.64    3.18
 -11  -2  -6   47.44    3.27
 -11  -2  -6   50.89    2.98
 -11  -2  -5   20.10    1.81
 -11  -2  -5   23.85    2.07
 -11  -2  -5   16.12    1.80
 -11  -2  -5   21.54    1.75
 -11  -2  -4    0.37    0.58
 -11  -2  -4    1.60    0.78
 -11  -2  -4    0.33    0.76
 -11  -2  -3   17.30    1.56
 -11  -2  -3   21.84    1.91
 -11  -2  -3   19.76    1.93
 -11  -2  -2   21.98    2.02
 -11  -2  -2   24.87    2.16
 -11  -2  -1   39.10    2.84
 -11  -2  -1   37.42    2.80
 -11  -2   0    9.39    1.35
 -11  -2   0   11.06    1.49
 -11  -2   1    4.60    1.06
 -11  -2   1    3.59    1.01
 -11  -2   2    0.71    0.77
 -11  -2   2    1.06    0.78
 -11  -2   3    0.56    0.86
 -11  -2   3    0.18    0.72
 -11  -2   4   65.16    4.31
 -11  -2   4   66.59    4.16
 -11  -2   4   65.56    4.19
 -11  -2   5   68.27    4.24
 -11  -2   5   65.32    4.35
 -11  -2   5   62.21    4.17
 -11  -2   6   33.46    2.73
 -11  -2   6   27.70    2.71
 -11  -2   6   30.93    2.69
 -11  -2   7   -0.46    1.00
 -11  -2   7    0.20    0.97
 -11  -2   7   -0.42    0.95
 -11  -2   8   20.90    2.28
 -11  -2   8   26.39    2.57
 -11  -2   8   19.45    2.24
 -11  -2   8   23.26    2.17
 -11  -2   9   27.93    2.51
 -11  -2   9   32.38    2.84
 -11  -2  12    0.37    1.71
 -11  -2  13    3.44    1.79
 -11  -1 -13   14.57    1.56
 -11  -1 -13   17.40    2.35
 -11  -1 -12   12.29    1.41
 -11  -1 -12   10.84    1.88
 -11  -1 -11    1.57    1.02
 -11  -1 -11    1.88    1.14
 -11  -1 -11    2.66    0.89
 -11  -1 -11    1.33    1.02
 -11  -1 -10    0.76    0.87
 -11  -1 -10   -0.44    1.16
 -11  -1 -10    0.86    0.67
 -11  -1 -10   -0.21    1.02
 -11  -1  -9    4.93    1.16
 -11  -1  -9    7.87    1.16
 -11  -1  -9    7.28    1.47
 -11  -1  -9    7.70    1.38
 -11  -1  -8   18.75    1.71
 -11  -1  -8   15.31    1.91
 -11  -1  -8   20.98    2.03
 -11  -1  -8   20.30    1.97
 -11  -1  -7   14.21    1.82
 -11  -1  -7   17.31    1.60
 -11  -1  -7   15.03    1.69
 -11  -1  -7   17.12    1.81
 -11  -1  -6    6.99    1.23
 -11  -1  -6    7.58    1.12
 -11  -1  -6    8.03    1.31
 -11  -1  -5   -0.16    0.77
 -11  -1  -5   -0.13    0.63
 -11  -1  -5   -0.17    0.73
 -11  -1  -4    4.63    1.05
 -11  -1  -4    5.11    0.96
 -11  -1  -4    4.57    1.01
 -11  -1  -3   51.43    3.40
 -11  -1  -3   49.53    3.47
 -11  -1  -3   55.75    3.29
 -11  -1  -2   61.39    3.75
 -11  -1  -2   66.27    3.68
 -11  -1  -1   58.30    3.69
 -11  -1  -1   61.84    3.86
 -11  -1   0    8.69    1.31
 -11  -1   0    7.47    1.30
 -11  -1   1   48.77    3.25
 -11  -1   1   45.24    3.24
 -11  -1   2  122.60    6.66
 -11  -1   2  132.45    6.78
 -11  -1   3   56.06    3.71
 -11  -1   3   53.80    3.62
 -11  -1   3   54.89    3.71
 -11  -1   4   64.30    3.99
 -11  -1   4   54.56    3.87
 -11  -1   5   16.60    1.89
 -11  -1   5   12.54    1.70
 -11  -1   6    0.84    0.87
 -11  -1   6   -0.20    0.86
 -11  -1   7   36.67    3.08
 -11  -1   7   35.26    3.03
 -11  -1   7   41.44    3.16
 -11  -1   8   68.30    4.51
 -11  -1   8   59.70    4.31
 -11  -1   8   65.64    4.38
 -11  -1   9   25.21    2.53
 -11  -1  12   19.74    2.96
 -11  -1  13   14.63    2.68
 -11   0 -13   16.56    1.76
 -11   0 -12    5.97    1.17
 -11   0 -11    1.12    0.88
 -11   0 -10   11.20    1.84
 -11   0 -10   10.98    1.43
 -11   0 -10    6.83    1.41
 -11   0  -9   14.63    1.95
 -11   0  -9   16.44    1.67
 -11   0  -9   13.29    1.77
 -11   0  -8   17.14    1.95
 -11   0  -8   18.41    1.80
 -11   0  -8   19.06    2.12
 -11   0  -7    4.53    1.09
 -11   0  -7    2.89    1.05
 -11   0  -7    3.12    0.95
 -11   0  -6    1.18    0.76
 -11   0  -6    0.18    0.78
 -11   0  -6    0.99    0.77
 -11   0  -5    9.84    1.37
 -11   0  -5   11.19    1.68
 -11   0  -5   13.80    1.49
 -11   0  -4   23.64    2.06
 -11   0  -4   21.83    1.92
 -11   0  -4   20.77    2.04
 -11   0  -3   85.07    4.68
 -11   0  -3   73.73    4.62
 -11   0  -3   82.10    4.57
 -11   0  -2   55.89    3.49
 -11   0  -2   49.49    3.48
 -11   0  -2   54.56    3.39
 -11   0  -1    5.42    1.12
 -11   0  -1    5.82    1.10
 -11   0  -1    3.27    0.99
 -11   0   0    3.89    1.00
 -11   0   0    4.49    1.09
 -11   0   1   54.91    3.58
 -11   0   1   57.83    3.73
 -11   0   2  113.36    6.26
 -11   0   2  127.97    6.54
 -11   0   3   37.06    2.90
 -11   0   3   47.62    3.27
 -11   0   3   41.15    3.10
 -11   0   4   11.11    1.63
 -11   0   4    7.95    1.34
 -11   0   4    7.83    1.42
 -11   0   5    5.17    1.21
 -11   0   5    5.08    1.16
 -11   0   5    6.30    1.32
 -11   0   6    1.00    0.92
 -11   0   6    3.05    1.13
 -11   0   7   15.55    1.95
 -11   0   7   18.77    2.07
 -11   0   8   19.29    2.23
 -11   0   8   21.99    2.27
 -11   0   9    6.15    1.43
 -11   0   9    5.21    1.32
 -11   0  10   -0.71    1.06
 -11   0  12   30.46    3.80
 -11   0  13   36.91    4.19
 -11   1 -13   -0.15    0.86
 -11   1 -12    0.15    0.88
 -11   1 -11    4.17    1.16
 -11   1 -10   23.55    2.15
 -11   1 -10   25.74    2.68
 -11   1  -9   11.59    1.86
 -11   1  -9   12.46    1.56
 -11   1  -9   12.72    1.78
 -11   1  -8    3.44    1.00
 -11   1  -8    2.95    1.16
 -11   1  -8    1.85    0.94
 -11   1  -7   -0.40    0.90
 -11   1  -7    0.16    0.77
 -11   1  -7    0.18    0.82
 -11   1  -6   17.48    1.80
 -11   1  -6   15.97    1.87
 -11   1  -6   15.09    1.78
 -11   1  -5   55.39    3.50
 -11   1  -5   52.58    3.61
 -11   1  -5   50.58    3.45
 -11   1  -4   36.25    2.62
 -11   1  -4   28.73    2.51
 -11   1  -4   31.87    2.50
 -11   1  -3   26.22    2.21
 -11   1  -3   30.89    2.46
 -11   1  -3   23.19    2.17
 -11   1  -2    0.31    0.81
 -11   1  -2   -0.35    0.94
 -11   1  -2   -0.46    0.80
 -11   1  -1   25.68    2.29
 -11   1  -1   26.25    2.21
 -11   1  -1   25.23    2.15
 -11   1   0   65.39    3.88
 -11   1   0   56.97    3.84
 -11   1   0   60.05    3.75
 -11   1   1   70.85    4.26
 -11   1   1   63.48    3.96
 -11   1   2   35.50    2.78
 -11   1   2   33.92    2.63
 -11   1   3    1.13    0.73
 -11   1   3    1.67    0.94
 -11   1   3    0.77    0.82
 -11   1   3    0.48    0.78
 -11   1   4    7.47    1.34
 -11   1   4    8.09    1.31
 -11   1   4   10.14    1.58
 -11   1   5  100.43    5.97
 -11   1   5  112.43    6.19
 -11   1   5  109.40    5.95
 -11   1   6   57.80    3.93
 -11   1   6   54.76    3.77
 -11   1   7   68.78    4.43
 -11   1   7   62.84    4.24
 -11   1   8   11.80    1.75
 -11   1   8   10.72    1.66
 -11   1   9    4.99    1.34
 -11   1   9    3.05    1.16
 -11   1  10   30.53    2.86
 -11   1  11   42.09    4.36
 -11   2 -12    4.22    1.23
 -11   2 -11    8.98    1.52
 -11   2 -10    9.16    1.44
 -11   2  -9    1.19    0.96
 -11   2  -9    0.23    1.20
 -11   2  -8    0.38    0.84
 -11   2  -8    0.22    1.07
 -11   2  -8   -0.17    0.88
 -11   2  -7    7.08    1.29
 -11   2  -7    4.92    1.19
 -11   2  -7    6.19    1.37
 -11   2  -6   20.89    2.20
 -11   2  -6   26.14    2.25
 -11   2  -6   19.04    2.07
 -11   2  -5   35.90    2.77
 -11   2  -5   34.44    2.70
 -11   2  -5   36.25    2.89
 -11   2  -4    8.97    1.36
 -11   2  -4    8.90    1.46
 -11   2  -4    8.55    1.45
 -11   2  -3    0.16    0.75
 -11   2  -3    0.34    0.80
 -11   2  -3    0.18    0.82
 -11   2  -2   15.41    1.70
 -11   2  -2   17.98    1.85
 -11   2  -2   18.15    1.91
 -11   2  -1   54.88    3.52
 -11   2  -1   56.16    3.68
 -11   2  -1   59.48    3.79
 -11   2   0   53.22    3.37
 -11   2   0   49.89    3.48
 -11   2   1   26.38    2.16
 -11   2   1   21.92    2.20
 -11   2   2    0.61    0.75
 -11   2   2    0.18    0.97
 -11   2   2    1.01    0.88
 -11   2   3   18.63    1.84
 -11   2   3   18.74    2.00
 -11   2   3   20.21    1.97
 -11   2   4   25.37    2.20
 -11   2   4   25.49    2.23
 -11   2   4   23.49    2.32
 -11   2   5   57.79    3.80
 -11   2   5   63.69    4.08
 -11   2   6    9.48    1.52
 -11   2   6   10.35    1.52
 -11   2   7   10.71    1.63
 -11   2   7    9.75    1.47
 -11   2   8   -0.22    0.90
 -11   2   8    0.60    0.85
 -11   2   9    5.40    1.35
 -11   2  10    4.68    1.30
 -11   2  11    6.53    1.50
 -11   2  11    2.51    1.75
 -11   3 -12    0.93    1.07
 -11   3 -11    0.37    1.02
 -11   3 -10    0.56    1.05
 -11   3  -9    0.37    0.97
 -11   3  -8    9.37    1.60
 -11   3  -8   10.38    1.71
 -11   3  -7   11.12    1.66
 -11   3  -7   14.11    1.90
 -11   3  -7   12.46    1.73
 -11   3  -6   14.60    1.78
 -11   3  -6   12.35    1.81
 -11   3  -6   16.24    1.92
 -11   3  -5    5.48    1.20
 -11   3  -5    5.61    1.28
 -11   3  -5    6.20    1.30
 -11   3  -4    1.32    0.76
 -11   3  -4    1.12    0.87
 -11   3  -4    1.82    0.91
 -11   3  -3   12.56    1.49
 -11   3  -3    8.16    1.41
 -11   3  -3    9.12    1.49
 -11   3  -2   36.31    2.84
 -11   3  -2   35.49    2.60
 -11   3  -2   28.76    2.57
 -11   3  -1   43.12    2.92
 -11   3  -1   40.66    3.04
 -11   3  -1   39.42    3.07
 -11   3   0    5.20    1.07
 -11   3   0    7.33    1.33
 -11   3   1    0.30    0.65
 -11   3   1    0.18    0.84
 -11   3   2    3.56    0.92
 -11   3   2    4.81    1.13
 -11   3   3   14.13    1.60
 -11   3   3   17.84    1.88
 -11   3   3   17.43    1.87
 -11   3   4   21.14    1.97
 -11   3   4   20.16    2.15
 -11   3   4   23.71    2.16
 -11   3   5   15.26    1.75
 -11   3   5   21.49    2.04
 -11   3   5   19.46    2.09
 -11   3   6    1.20    0.91
 -11   3   6   -0.40    1.01
 -11   3   6    0.18    0.72
 -11   3   7    5.41    1.28
 -11   3   8   20.86    2.26
 -11   3   9   19.61    2.29
 -11   3  10   14.12    1.95
 -11   3  10   11.81    2.62
 -11   3  11    5.76    1.40
 -11   4  -9    7.59    1.55
 -11   4  -8   14.29    1.94
 -11   4  -7    1.10    1.10
 -11   4  -7    0.20    1.17
 -11   4  -6    0.18    0.79
 -11   4  -6    0.21    1.06
 -11   4  -6   -0.20    1.02
 -11   4  -5    2.43    0.94
 -11   4  -5    1.20    0.99
 -11   4  -5    0.59    0.88
 -11   4  -4    8.82    1.42
 -11   4  -4    8.16    1.51
 -11   4  -4   11.30    1.57
 -11   4  -3   19.32    1.94
 -11   4  -3   22.76    2.16
 -11   4  -3   17.62    2.04
 -11   4  -2   21.75    1.99
 -11   4  -2   19.75    2.10
 -11   4  -2   22.24    2.21
 -11   4  -1   13.81    1.76
 -11   4  -1   13.14    1.48
 -11   4   0   -1.08    1.08
 -11   4   0   -0.15    0.65
 -11   4   1   11.79    1.62
 -11   4   1   14.00    1.53
 -11   4   2   32.29    2.68
 -11   4   2   34.96    2.73
 -11   4   2   29.93    2.38
 -11   4   3   15.85    1.87
 -11   4   3   16.37    1.71
 -11   4   4   10.18    1.52
 -11   4   4   12.58    1.64
 -11   4   4   11.10    1.46
 -11   4   5    0.19    0.76
 -11   4   5   -0.19    0.96
 -11   4   6    6.77    1.37
 -11   4   6    5.00    1.19
 -11   4   7   22.68    2.40
 -11   4   7   28.21    2.44
 -11   4   8   55.19    3.90
 -11   4   9   14.82    2.91
 -11   4   9   18.90    2.18
 -11   4  10    0.91    1.06
 -11   5  -5   14.16    1.87
 -11   5  -5   12.91    1.96
 -11   5  -5   13.06    1.74
 -11   5  -4   18.58    2.00
 -11   5  -4   20.46    2.19
 -11   5  -4   17.17    2.15
 -11   5  -3   19.30    1.96
 -11   5  -3   17.25    2.04
 -11   5  -3   20.58    2.26
 -11   5  -2    7.55    1.40
 -11   5  -2    6.76    1.46
 -11   5  -2    6.25    1.19
 -11   5  -1    1.09    0.94
 -11   5  -1    0.61    0.75
 -11   5   0    2.16    0.99
 -11   5   0    2.21    0.90
 -11   5   1   21.23    2.28
 -11   5   1   19.37    2.09
 -11   5   1   21.10    1.90
 -11   5   2   30.35    2.64
 -11   5   2   28.88    2.55
 -11   5   3    7.36    1.37
 -11   5   3    6.99    1.42
 -11   5   4    1.78    0.91
 -11   5   4    0.19    0.97
 -11   5   5    4.22    1.16
 -11   5   5    3.35    1.12
 -11   5   6   14.94    1.84
 -11   5   6   14.21    1.83
 -11   5   7   18.48    2.15
 -11   5   7   20.62    2.15
 -11   5   8   22.11    2.31
 -11   5   8   24.54    2.49
 -11   5   8   24.56    3.48
 -11   5   9    0.87    1.00
 -11   6  -4    6.88    1.45
 -11   6  -4    4.98    1.22
 -11   6  -3    2.89    1.15
 -11   6  -3    4.93    1.14
 -11   6  -2   -0.19    0.88
 -11   6  -1    5.67    1.29
 -11   6   0   16.44    1.94
 -11   6   1   20.60    2.15
 -11   6   2    7.08    1.38
 -11   6   3    0.18    1.03
 -11   6   4    5.01    1.27
 -11   6   5   17.75    2.02
 -11   6   6   15.31    1.84
 -11   6   7    1.19    0.85
 -11   6   7    2.10    1.90
 -11   6   8    0.82    0.93
 -11   6   9    4.47    1.28
 -11   7   1    3.11    1.43
 -11   7   4   10.12    1.61
 -11   7   5   10.79    1.65
 -11   7   5   13.25    2.74
 -10 -14 -12    0.60    1.00
 -10 -14 -11    0.83    1.03
 -10 -14 -10    0.43    1.01
 -10 -14  -9    2.19    1.14
 -10 -14  -8    6.73    1.63
 -10 -14  -5    0.85    1.18
 -10 -14  -4    4.50    1.31
 -10 -14  -4    5.35    1.61
 -10 -14  -3   10.48    1.64
 -10 -14  -3   12.36    2.17
 -10 -14  -2    3.54    1.16
 -10 -14  -1    3.99    1.20
 -10 -14   0    0.91    0.93
 -10 -13 -14    2.86    1.15
 -10 -13 -13    1.30    1.00
 -10 -13 -12    1.92    1.13
 -10 -13 -12   -0.27    1.22
 -10 -13 -11    0.20    0.92
 -10 -13 -11   -0.27    1.19
 -10 -13 -10    3.26    1.27
 -10 -13 -10    3.22    1.40
 -10 -13 -10    3.05    1.37
 -10 -13  -9    3.79    1.31
 -10 -13  -9    1.92    1.45
 -10 -13  -8    2.82    1.17
 -10 -13  -7    0.34    0.68
 -10 -13  -7    0.22    1.06
 -10 -13  -6    1.14    0.70
 -10 -13  -6    0.23    1.13
 -10 -13  -5    8.84    1.09
 -10 -13  -5    8.71    1.60
 -10 -13  -4   11.23    1.21
 -10 -13  -4   10.27    1.61
 -10 -13  -3    7.06    1.01
 -10 -13  -3    8.07    1.44
 -10 -13  -2   -0.17    0.62
 -10 -13  -2    0.64    0.91
 -10 -13  -1    3.58    0.78
 -10 -13   0   18.27    1.52
 -10 -13   1   16.39    1.49
 -10 -13   1   18.33    2.34
 -10 -13   2   10.83    1.24
 -10 -13   2   10.84    1.90
 -10 -13   3    4.58    0.96
 -10 -13   3    3.87    1.51
 -10 -13   4    0.11    0.76
 -10 -13   4    0.26    1.18
 -10 -13   5    5.42    1.67
 -10 -13   6    9.33    1.87
 -10 -13   7    5.19    1.62
 -10 -13   8    6.51    1.63
 -10 -12 -16    0.66    0.93
 -10 -12 -15    0.67    0.93
 -10 -12 -14    0.25    1.13
 -10 -12 -14   -0.34    0.81
 -10 -12 -13    0.76    1.22
 -10 -12 -13    0.35    0.78
 -10 -12 -12    5.16    1.28
 -10 -12 -11    5.52    1.22
 -10 -12 -11    7.40    1.54
 -10 -12 -11    3.46    1.48
 -10 -12 -10    8.74    1.52
 -10 -12 -10    6.13    1.46
 -10 -12 -10    7.34    1.68
 -10 -12  -9    1.38    0.92
 -10 -12  -9   -0.26    1.29
 -10 -12  -9    1.26    0.95
 -10 -12  -8   -0.20    1.03
 -10 -12  -8    1.17    0.84
 -10 -12  -8   -1.02    1.27
 -10 -12  -8    0.43    0.93
 -10 -12  -7   -0.12    0.74
 -10 -12  -7   -0.22    0.97
 -10 -12  -7    0.64    0.99
 -10 -12  -6    4.16    1.42
 -10 -12  -6    4.00    0.92
 -10 -12  -6    6.31    1.38
 -10 -12  -5   21.94    2.48
 -10 -12  -5   22.20    1.80
 -10 -12  -4   16.70    2.18
 -10 -12  -4   18.72    1.60
 -10 -12  -3    2.87    0.78
 -10 -12  -2    1.04    0.75
 -10 -12  -1   16.50    1.49
 -10 -12   0   39.19    2.50
 -10 -12   1   16.44    1.53
 -10 -12   2   -0.44    0.77
 -10 -12   3   -0.23    0.70
 -10 -12   4    1.63    0.81
 -10 -12   5    8.77    1.99
 -10 -12   5    5.17    1.11
 -10 -12   6    4.85    1.11
 -10 -12   6    6.19    1.63
 -10 -12   7   -0.15    0.79
 -10 -12   7   -0.24    1.03
 -10 -12   8    0.48    0.79
 -10 -12   8   -0.24    1.15
 -10 -12   9    0.48    1.10
 -10 -12  10    3.56    1.37
 -10 -11 -17    0.82    0.95
 -10 -11 -16    0.66    0.89
 -10 -11 -15    2.46    0.98
 -10 -11 -14    0.17    0.82
 -10 -11 -13    5.76    1.29
 -10 -11 -13    6.34    1.35
 -10 -11 -13    4.18    1.45
 -10 -11 -12   18.88    2.00
 -10 -11 -12   18.09    2.12
 -10 -11 -12   17.16    2.35
 -10 -11 -11   19.82    2.03
 -10 -11 -11   19.17    2.14
 -10 -11 -11   17.55    2.35
 -10 -11 -10   13.49    1.68
 -10 -11 -10    9.38    1.80
 -10 -11 -10   11.06    1.64
 -10 -11  -9   -0.18    0.84
 -10 -11  -9    0.24    0.94
 -10 -11  -9   -0.14    0.84
 -10 -11  -9   -0.19    0.86
 -10 -11  -8    9.47    1.50
 -10 -11  -8    7.19    1.62
 -10 -11  -8    8.20    1.46
 -10 -11  -8    9.66    1.31
 -10 -11  -7   16.31    1.62
 -10 -11  -7   17.91    2.22
 -10 -11  -7   19.83    2.13
 -10 -11  -7   21.88    2.16
 -10 -11  -7   13.55    1.92
 -10 -11  -6   29.97    2.67
 -10 -11  -6   23.71    2.65
 -10 -11  -6   27.15    2.07
 -10 -11  -6   27.25    2.55
 -10 -11  -5   15.09    2.02
 -10 -11  -5   16.40    1.51
 -10 -11  -5   15.23    1.73
 -10 -11  -5   16.96    2.08
 -10 -11  -4    0.67    1.07
 -10 -11  -4   -0.21    0.74
 -10 -11  -4   -0.93    0.90
 -10 -11  -4   -0.22    0.92
 -10 -11  -3   14.18    1.97
 -10 -11  -3   13.61    1.40
 -10 -11  -3   16.24    1.72
 -10 -11  -3   15.09    2.04
 -10 -11  -2   12.63    1.32
 -10 -11  -2   13.87    1.58
 -10 -11  -2   12.02    1.90
 -10 -11  -1    2.12    0.83
 -10 -11   0   16.84    1.57
 -10 -11   1   24.43    1.94
 -10 -11   2    1.43    0.78
 -10 -11   3    9.30    1.30
 -10 -11   4   25.00    2.06
 -10 -11   5   27.36    2.23
 -10 -11   6    7.89    1.31
 -10 -11   7    0.31    1.15
 -10 -11   7   -0.32    0.76
 -10 -11   8    1.59    1.41
 -10 -11   8    1.87    0.93
 -10 -11   8    2.42    1.22
 -10 -11   9    3.93    1.29
 -10 -11  10    7.61    1.55
 -10 -10 -18    3.67    1.21
 -10 -10 -17    3.46    1.08
 -10 -10 -16    2.79    1.06
 -10 -10 -15   -0.65    0.88
 -10 -10 -14    1.13    0.85
 -10 -10 -13   16.00    1.83
 -10 -10 -13   14.31    2.09
 -10 -10 -12   20.33    2.01
 -10 -10 -12   18.09    2.36
 -10 -10 -11    7.39    1.36
 -10 -10 -11    8.57    1.69
 -10 -10 -10   -0.83    1.05
 -10 -10 -10    0.32    0.85
 -10 -10 -10   -0.70    0.97
 -10 -10  -9    4.57    1.17
 -10 -10  -9    4.30    1.08
 -10 -10  -9    4.56    1.35
 -10 -10  -8   15.48    1.84
 -10 -10  -8   16.46    1.67
 -10 -10  -8   20.18    2.34
 -10 -10  -7   17.01    1.92
 -10 -10  -7   14.57    1.51
 -10 -10  -7   16.39    1.89
 -10 -10  -7   11.89    1.95
 -10 -10  -6   12.21    1.62
 -10 -10  -6    9.80    1.24
 -10 -10  -6   11.93    1.64
 -10 -10  -5    1.92    1.06
 -10 -10  -5    1.04    0.66
 -10 -10  -5    0.77    0.83
 -10 -10  -5    0.74    0.75
 -10 -10  -5    1.01    0.89
 -10 -10  -4    2.45    0.71
 -10 -10  -4    1.98    0.98
 -10 -10  -4    1.02    0.74
 -10 -10  -4    0.42    0.90
 -10 -10  -3    5.83    0.96
 -10 -10  -3    5.44    1.05
 -10 -10  -3    5.89    1.32
 -10 -10  -2    6.01    0.92
 -10 -10  -2    4.45    1.02
 -10 -10  -2    5.70    1.33
 -10 -10  -1    2.04    0.77
 -10 -10  -1    2.89    1.25
 -10 -10  -1    2.64    0.88
 -10 -10  -1    1.66    1.09
 -10 -10   0    2.21    0.77
 -10 -10   0    0.46    1.01
 -10 -10   0    2.42    0.91
 -10 -10   0    1.96    1.22
 -10 -10   1    9.44    1.23
 -10 -10   1    9.73    1.39
 -10 -10   1   10.36    1.78
 -10 -10   2    4.71    1.09
 -10 -10   2    4.99    0.99
 -10 -10   3   11.32    1.39
 -10 -10   4   14.53    1.57
 -10 -10   5   17.16    1.76
 -10 -10   6    4.62    1.07
 -10 -10   7    0.67    0.81
 -10 -10   9    9.64    2.06
 -10 -10  10    1.83    1.30
 -10 -10  11    1.19    1.08
 -10  -9 -18    2.23    1.08
 -10  -9 -17    0.17    0.84
 -10  -9 -16   -0.17    0.91
 -10  -9 -15    6.51    1.29
 -10  -9 -14    8.99    1.42
 -10  -9 -14    7.03    1.64
 -10  -9 -13    1.59    0.88
 -10  -9 -13    3.16    1.27
 -10  -9 -12   -0.64    0.86
 -10  -9 -12    0.24    1.00
 -10  -9 -11    0.16    0.82
 -10  -9 -11    0.23    0.86
 -10  -9 -11   -0.35    0.99
 -10  -9 -10    5.46    1.18
 -10  -9 -10    5.30    1.44
 -10  -9 -10    7.57    1.32
 -10  -9  -9   22.47    2.14
 -10  -9  -9   21.02    2.29
 -10  -9  -9   21.75    2.03
 -10  -9  -8   21.81    2.13
 -10  -9  -8   21.40    2.33
 -10  -9  -8   25.20    2.07
 -10  -9  -7    2.20    0.98
 -10  -9  -7    5.15    1.25
 -10  -9  -7    4.51    0.93
 -10  -9  -6   -0.18    0.78
 -10  -9  -6   -0.60    0.97
 -10  -9  -6    0.13    0.69
 -10  -9  -5   18.37    1.94
 -10  -9  -5   14.86    1.89
 -10  -9  -5   14.04    1.55
 -10  -9  -5   15.63    1.51
 -10  -9  -4   42.77    3.27
 -10  -9  -4   39.28    2.86
 -10  -9  -4   44.93    2.85
 -10  -9  -3   37.95    2.65
 -10  -9  -3   43.42    3.19
 -10  -9  -3   35.81    2.51
 -10  -9  -2   18.23    2.08
 -10  -9  -2   16.06    1.63
 -10  -9  -2   14.19    1.52
 -10  -9  -2   17.60    1.92
 -10  -9  -1   -0.48    0.79
 -10  -9  -1    0.80    0.78
 -10  -9  -1   -0.27    0.74
 -10  -9   0   21.05    1.84
 -10  -9   0   19.62    2.17
 -10  -9   0   21.56    1.90
 -10  -9   1   33.32    2.30
 -10  -9   1   29.70    2.32
 -10  -9   2   37.63    2.65
 -10  -9   2   35.86    3.18
 -10  -9   2   36.11    2.65
 -10  -9   3    5.50    1.09
 -10  -9   3    3.60    1.28
 -10  -9   3    3.97    1.02
 -10  -9   4   -0.25    0.99
 -10  -9   4   -0.15    0.73
 -10  -9   4    0.67    0.82
 -10  -9   5    0.16    0.65
 -10  -9   6    1.82    0.90
 -10  -9   7   13.05    1.71
 -10  -9  10   -0.28    1.16
 -10  -9  11    4.65    1.50
 -10  -8 -17    0.87    0.90
 -10  -8 -16    6.62    1.34
 -10  -8 -15   18.05    1.96
 -10  -8 -15   18.11    2.31
 -10  -8 -14   15.74    1.74
 -10  -8 -14   11.77    1.96
 -10  -8 -13    0.64    0.81
 -10  -8 -13    1.18    1.19
 -10  -8 -12   18.76    1.89
 -10  -8 -12   17.28    2.15
 -10  -8 -12   17.17    2.09
 -10  -8 -11   35.51    2.66
 -10  -8 -11   32.63    2.95
 -10  -8 -11   32.21    2.75
 -10  -8 -10   42.16    2.96
 -10  -8 -10   39.53    3.23
 -10  -8 -10   38.29    2.94
 -10  -8  -9   43.34    2.96
 -10  -8  -9   35.47    3.05
 -10  -8  -9   40.02    2.88
 -10  -8  -8   11.77    1.53
 -10  -8  -8    9.49    1.59
 -10  -8  -8    8.71    1.34
 -10  -8  -7    6.43    1.21
 -10  -8  -7    4.03    1.12
 -10  -8  -7    4.78    1.05
 -10  -8  -6   18.37    1.87
 -10  -8  -6   14.68    1.86
 -10  -8  -6   15.68    1.59
 -10  -8  -5   25.53    2.22
 -10  -8  -5   22.95    1.91
 -10  -8  -5   19.64    2.11
 -10  -8  -5   21.56    1.84
 -10  -8  -4   27.79    2.14
 -10  -8  -4   24.77    2.34
 -10  -8  -4   28.84    2.12
 -10  -8  -3   14.89    1.51
 -10  -8  -3   15.30    1.49
 -10  -8  -3   10.89    1.60
 -10  -8  -2    5.21    0.93
 -10  -8  -2    2.96    0.85
 -10  -8  -1    0.51    0.62
 -10  -8  -1    0.13    0.68
 -10  -8  -1    0.55    0.78
 -10  -8   0   17.59    2.15
 -10  -8   0   21.98    1.85
 -10  -8   0   21.00    1.82
 -10  -8   0   18.66    2.03
 -10  -8   1   39.07    3.19
 -10  -8   1   38.91    2.60
 -10  -8   1   33.47    2.48
 -10  -8   1   32.39    2.82
 -10  -8   2   49.18    3.84
 -10  -8   2   52.75    3.29
 -10  -8   2   51.51    3.74
 -10  -8   2   52.27    3.31
 -10  -8   3    2.05    0.87
 -10  -8   3    2.59    1.08
 -10  -8   3    3.15    0.94
 -10  -8   4    3.18    1.14
 -10  -8   4    2.16    0.87
 -10  -8   4    3.63    1.01
 -10  -8   5   12.66    1.58
 -10  -8   5   11.20    1.80
 -10  -8   5    9.91    1.45
 -10  -8   6   29.66    2.47
 -10  -8   6   23.37    2.67
 -10  -8   6   26.95    2.35
 -10  -8   8   12.85    1.39
 -10  -8   9    2.77    0.85
 -10  -8  10   11.59    1.40
 -10  -8  11    9.85    1.38
 -10  -8  12   18.59    2.52
 -10  -8  13    1.81    1.25
 -10  -7 -17    9.52    1.56
 -10  -7 -16   18.36    2.05
 -10  -7 -15    9.69    1.84
 -10  -7 -15   10.21    1.57
 -10  -7 -14    2.42    1.30
 -10  -7 -14    3.32    1.08
 -10  -7 -13    1.39    1.00
 -10  -7 -13    0.81    0.89
 -10  -7 -12   15.06    1.98
 -10  -7 -12   14.17    2.02
 -10  -7 -11   42.06    3.22
 -10  -7 -11   46.43    3.43
 -10  -7 -11   42.14    3.01
 -10  -7 -10   55.44    3.79
 -10  -7 -10   61.50    4.07
 -10  -7 -10   60.27    3.75
 -10  -7  -9   63.00    4.04
 -10  -7  -9   66.41    3.83
 -10  -7  -8    4.94    1.15
 -10  -7  -8    6.01    1.26
 -10  -7  -8    6.91    1.19
 -10  -7  -7   24.25    2.09
 -10  -7  -7   23.15    2.29
 -10  -7  -7   30.54    2.35
 -10  -7  -6   48.74    3.52
 -10  -7  -6   57.67    3.37
 -10  -7  -5   33.39    2.62
 -10  -7  -5   30.77    2.29
 -10  -7  -4    3.14    0.87
 -10  -7  -4    6.43    1.00
 -10  -7  -4    6.11    1.03
 -10  -7  -3    2.58    0.83
 -10  -7  -3    1.95    0.70
 -10  -7  -3    1.66    0.70
 -10  -7  -2   15.11    1.73
 -10  -7  -2   13.33    1.40
 -10  -7  -2   16.56    1.60
 -10  -7  -1   85.67    4.67
 -10  -7  -1   85.59    4.59
 -10  -7  -1   90.15    5.17
 -10  -7   0  138.39    6.65
 -10  -7   0  124.55    6.44
 -10  -7   0  131.96    7.14
 -10  -7   1   63.72    4.18
 -10  -7   1   59.64    3.58
 -10  -7   1   60.37    3.64
 -10  -7   1   59.20    3.90
 -10  -7   2    5.41    1.32
 -10  -7   2    7.88    1.20
 -10  -7   2    8.40    1.27
 -10  -7   2    8.44    1.39
 -10  -7   3   17.93    2.15
 -10  -7   3   20.51    1.82
 -10  -7   3   15.92    1.93
 -10  -7   3   19.06    1.84
 -10  -7   4   23.79    2.11
 -10  -7   4   26.49    2.50
 -10  -7   4   25.34    2.20
 -10  -7   5    9.05    1.34
 -10  -7   5   11.30    1.68
 -10  -7   5    9.35    1.41
 -10  -7   6   15.26    1.55
 -10  -7   6   16.64    1.79
 -10  -7   6   16.07    1.80
 -10  -7   6   17.35    2.07
 -10  -7   7   18.34    1.65
 -10  -7   7   14.22    1.78
 -10  -7   7   14.75    2.02
 -10  -7   8    0.41    0.67
 -10  -7   8    2.10    0.91
 -10  -7   8    0.50    1.05
 -10  -7   9   20.07    1.86
 -10  -7  10   29.37    2.32
 -10  -7  11   10.84    1.48
 -10  -7  12    8.83    1.41
 -10  -7  12   10.56    1.94
 -10  -7  13    0.56    1.21
 -10  -7  14    0.83    1.27
 -10  -6 -16    6.17    1.38
 -10  -6 -15    0.53    0.85
 -10  -6 -15    0.26    1.15
 -10  -6 -14    4.96    1.17
 -10  -6 -14    5.59    1.46
 -10  -6 -13   15.31    1.77
 -10  -6 -13   13.17    1.95
 -10  -6 -12    9.88    1.51
 -10  -6 -12   12.56    1.90
 -10  -6 -12   14.48    1.88
 -10  -6 -11   11.72    1.49
 -10  -6 -11   12.08    1.76
 -10  -6 -11   11.95    1.72
 -10  -6 -10    3.58    1.04
 -10  -6 -10    4.34    1.17
 -10  -6 -10    3.71    1.17
 -10  -6  -9    0.15    0.73
 -10  -6  -9    0.19    0.83
 -10  -6  -9    0.16    0.87
 -10  -6  -8   35.67    2.84
 -10  -6  -8   37.56    2.74
 -10  -6  -7   78.72    4.72
 -10  -6  -7   81.59    4.56
 -10  -6  -6   21.81    2.03
 -10  -6  -6   22.43    1.92
 -10  -6  -5    0.32    0.66
 -10  -6  -5   -0.13    0.60
 -10  -6  -4   14.78    1.63
 -10  -6  -4   16.85    1.68
 -10  -6  -4   16.52    1.45
 -10  -6  -4   14.00    1.50
 -10  -6  -3   51.77    3.40
 -10  -6  -3   47.47    3.24
 -10  -6  -3   53.53    3.06
 -10  -6  -3   53.24    3.23
 -10  -6  -2   45.47    3.16
 -10  -6  -2   42.32    2.96
 -10  -6  -2   45.43    2.75
 -10  -6  -2   48.26    3.01
 -10  -6  -1   95.77    5.10
 -10  -6  -1   98.68    4.92
 -10  -6  -1   92.18    5.39
 -10  -6   0   99.04    5.30
 -10  -6   0  104.94    5.14
 -10  -6   0   91.64    5.59
 -10  -6   1   12.54    1.52
 -10  -6   1   13.72    1.37
 -10  -6   2   13.60    1.79
 -10  -6   2   11.56    1.32
 -10  -6   2   11.75    1.49
 -10  -6   2   12.54    1.59
 -10  -6   3   28.92    2.67
 -10  -6   3   30.73    2.25
 -10  -6   3   28.71    2.34
 -10  -6   3   26.22    2.39
 -10  -6   4    1.63    0.99
 -10  -6   4    2.55    0.81
 -10  -6   4    2.61    0.93
 -10  -6   4    3.09    0.95
 -10  -6   5    5.05    0.99
 -10  -6   5    4.09    1.01
 -10  -6   5    4.30    1.15
 -10  -6   6    1.91    0.74
 -10  -6   6    2.27    0.95
 -10  -6   6    2.85    0.97
 -10  -6   6    0.83    0.90
 -10  -6   7   -0.43    0.70
 -10  -6   7    1.04    0.81
 -10  -6   7    0.22    0.92
 -10  -6   8   12.49    1.49
 -10  -6   8   15.34    1.82
 -10  -6   9   40.65    2.92
 -10  -6   9   39.29    3.12
 -10  -6   9   39.99    3.42
 -10  -6  10   28.42    2.81
 -10  -6  10   26.72    2.32
 -10  -6  11    1.87    0.92
 -10  -6  12    0.88    1.24
 -10  -6  12   -0.53    0.89
 -10  -6  13    2.95    1.46
 -10  -6  13    4.24    1.21
 -10  -6  14   15.04    2.44
 -10  -6  15   11.45    2.23
 -10  -5 -16    0.19    0.94
 -10  -5 -15    4.37    1.40
 -10  -5 -15    2.93    1.13
 -10  -5 -14   23.72    2.20
 -10  -5 -14   16.94    2.32
 -10  -5 -13   28.15    2.42
 -10  -5 -13   23.00    2.51
 -10  -5 -12    8.63    1.36
 -10  -5 -12    6.35    1.45
 -10  -5 -12    5.46    1.37
 -10  -5 -11    1.04    0.90
 -10  -5 -11    0.65    0.69
 -10  -5 -10    4.30    1.10
 -10  -5  -9    7.36    1.30
 -10  -5  -8   57.61    3.76
 -10  -5  -7   52.22    3.47
 -10  -5  -6   10.29    1.40
 -10  -5  -6    9.22    1.30
 -10  -5  -5    0.44    0.69
 -10  -5  -5    0.90    0.72
 -10  -5  -4    1.54    0.72
 -10  -5  -4    1.06    0.73
 -10  -5  -3   47.22    3.14
 -10  -5  -3   51.19    2.81
 -10  -5  -3   41.29    2.92
 -10  -5  -2   47.31    3.16
 -10  -5  -2   40.80    2.84
 -10  -5  -2   47.37    2.72
 -10  -5  -2   45.62    2.96
 -10  -5  -1   19.98    1.96
 -10  -5  -1   19.05    1.72
 -10  -5  -1   22.68    1.94
 -10  -5  -1   22.37    1.66
 -10  -5   0   -0.14    0.65
 -10  -5   0    0.10    0.49
 -10  -5   0    0.17    0.68
 -10  -5   1    9.02    1.22
 -10  -5   1    8.14    1.04
 -10  -5   1    6.09    1.23
 -10  -5   2   62.75    3.86
 -10  -5   2   63.26    3.59
 -10  -5   2   65.75    4.21
 -10  -5   3   33.93    2.62
 -10  -5   3   38.97    3.04
 -10  -5   3   34.13    2.38
 -10  -5   4    8.27    1.21
 -10  -5   4    6.58    1.34
 -10  -5   4    5.81    1.04
 -10  -5   4    8.45    1.31
 -10  -5   4    8.40    1.30
 -10  -5   5    0.99    0.70
 -10  -5   5    2.76    1.11
 -10  -5   5    0.14    0.70
 -10  -5   5    1.25    0.73
 -10  -5   5    0.69    0.77
 -10  -5   6   51.35    3.20
 -10  -5   6   48.26    3.17
 -10  -5   6   40.79    3.24
 -10  -5   6   48.10    3.40
 -10  -5   7   41.55    2.87
 -10  -5   7   46.87    3.06
 -10  -5   8   87.67    4.95
 -10  -5   8   84.36    5.01
 -10  -5   8   85.11    5.30
 -10  -5   9   49.97    3.36
 -10  -5   9   46.18    3.43
 -10  -5   9   47.28    3.63
 -10  -5  10    5.10    1.27
 -10  -5  10    4.94    1.34
 -10  -5  10    4.34    1.39
 -10  -5  11    3.31    1.30
 -10  -5  11    2.58    1.04
 -10  -5  12   18.33    2.04
 -10  -5  12   13.44    2.28
 -10  -5  13   28.77    2.60
 -10  -5  13   22.04    2.89
 -10  -5  14   24.94    2.96
 -10  -5  15    9.98    2.05
 -10  -5  16    1.87    1.46
 -10  -4 -15   15.63    1.97
 -10  -4 -15   12.51    2.03
 -10  -4 -14   17.90    2.28
 -10  -4 -14   18.93    2.06
 -10  -4 -13    9.24    1.49
 -10  -4 -13    6.09    1.44
 -10  -4 -12    0.34    0.87
 -10  -4 -12    1.11    0.94
 -10  -4 -11    0.21    0.83
 -10  -4 -10    9.76    1.53
 -10  -4  -9   11.53    1.55
 -10  -4  -8   71.56    4.18
 -10  -4  -8   69.76    4.32
 -10  -4  -7   15.02    1.64
 -10  -4  -7   15.40    1.68
 -10  -4  -6   15.85    1.66
 -10  -4  -6   16.53    1.71
 -10  -4  -5   74.46    4.15
 -10  -4  -5   66.30    4.02
 -10  -4  -4   78.61    4.39
 -10  -4  -4   73.20    4.22
 -10  -4  -3   48.60    2.77
 -10  -4  -3   46.89    3.17
 -10  -4  -3   53.79    3.13
 -10  -4  -2    0.15    0.59
 -10  -4  -2    0.12    0.55
 -10  -4  -2   -0.43    0.51
 -10  -4  -1   33.09    2.07
 -10  -4  -1   32.61    2.47
 -10  -4  -1   30.59    2.16
 -10  -4   0   86.86    4.72
 -10  -4   0   77.07    4.08
 -10  -4   1   38.58    2.76
 -10  -4   1   31.70    2.16
 -10  -4   2   90.73    5.45
 -10  -4   2  103.95    5.01
 -10  -4   3   60.42    3.59
 -10  -4   3   58.94    3.91
 -10  -4   3   56.47    3.34
 -10  -4   4    6.81    1.29
 -10  -4   4    8.63    1.23
 -10  -4   4    7.08    1.06
 -10  -4   5    1.96    0.98
 -10  -4   5    0.76    0.73
 -10  -4   5    0.13    0.64
 -10  -4   5    1.00    0.75
 -10  -4   6   47.72    3.13
 -10  -4   6   43.33    3.44
 -10  -4   6   42.03    2.94
 -10  -4   6   42.36    3.08
 -10  -4   7   40.96    2.95
 -10  -4   7   44.62    2.97
 -10  -4   7   34.43    2.87
 -10  -4   8   53.10    3.46
 -10  -4   8   43.53    3.24
 -10  -4   8   45.38    3.37
 -10  -4   9    3.78    1.09
 -10  -4   9    5.38    1.28
 -10  -4   9    5.04    1.29
 -10  -4  10    1.32    0.95
 -10  -4  10    2.00    1.00
 -10  -4  10    3.14    1.14
 -10  -4  11   14.09    1.95
 -10  -4  11   14.39    2.02
 -10  -4  12   23.25    2.86
 -10  -4  12   25.69    2.53
 -10  -4  13   24.04    3.01
 -10  -4  14    0.33    1.50
 -10  -4  15    1.32    1.59
 -10  -4  16    7.27    2.01
 -10  -3 -15   11.44    2.01
 -10  -3 -14    8.35    1.76
 -10  -3 -14    8.43    1.52
 -10  -3 -13   -0.24    1.07
 -10  -3 -13    0.07    0.48
 -10  -3 -13   -0.24    1.08
 -10  -3 -12    5.19    1.39
 -10  -3 -12    6.47    0.84
 -10  -3 -12    3.79    1.32
 -10  -3 -11   12.38    1.79
 -10  -3 -11   14.24    1.81
 -10  -3 -11   14.11    1.26
 -10  -3 -10   19.26    1.53
 -10  -3 -10   20.82    2.11
 -10  -3 -10   25.16    2.14
 -10  -3 -10   21.08    2.20
 -10  -3  -9    2.40    0.83
 -10  -3  -9    2.20    0.89
 -10  -3  -9    2.55    0.62
 -10  -3  -9    0.90    0.80
 -10  -3  -8   21.30    1.91
 -10  -3  -8   16.34    1.81
 -10  -3  -8   18.62    1.91
 -10  -3  -7    2.12    0.82
 -10  -3  -7    1.43    0.73
 -10  -3  -7    0.96    0.75
 -10  -3  -6   57.85    3.52
 -10  -3  -6   54.87    3.51
 -10  -3  -6   57.32    3.53
 -10  -3  -5   64.30    3.88
 -10  -3  -5   66.71    3.86
 -10  -3  -5   69.21    3.99
 -10  -3  -4   35.63    2.49
 -10  -3  -4   33.88    2.34
 -10  -3  -4   31.20    2.42
 -10  -3  -3   33.32    2.49
 -10  -3  -3   35.45    2.35
 -10  -3  -3   35.55    2.54
 -10  -3  -2   16.08    1.64
 -10  -3  -2   16.99    1.47
 -10  -3  -2   16.93    1.28
 -10  -3  -2   17.23    1.68
 -10  -3  -1    1.05    0.61
 -10  -3  -1    0.99    0.50
 -10  -3  -1   -0.29    0.73
 -10  -3  -1    0.98    0.42
 -10  -3   0   20.49    1.87
 -10  -3   0   20.46    1.48
 -10  -3   0   22.78    1.94
 -10  -3   1   23.32    1.99
 -10  -3   1   22.51    1.62
 -10  -3   1   21.46    1.99
 -10  -3   2   88.02    4.78
 -10  -3   2   84.82    4.24
 -10  -3   2   74.22    4.67
 -10  -3   3   21.58    2.04
 -10  -3   3   23.99    2.07
 -10  -3   3   25.79    2.24
 -10  -3   3   23.37    1.76
 -10  -3   4   12.61    1.61
 -10  -3   4   15.42    1.64
 -10  -3   4   11.87    1.29
 -10  -3   4   13.31    1.56
 -10  -3   5   52.81    3.59
 -10  -3   5   53.29    3.22
 -10  -3   5   57.89    3.83
 -10  -3   5   52.69    3.48
 -10  -3   6   25.40    2.40
 -10  -3   6   31.60    2.47
 -10  -3   6   31.73    2.70
 -10  -3   6   26.17    2.17
 -10  -3   7    4.37    1.16
 -10  -3   7    7.61    1.43
 -10  -3   7    7.23    1.20
 -10  -3   7    4.30    1.08
 -10  -3   8    0.18    0.96
 -10  -3   8    1.80    0.93
 -10  -3   8    1.74    0.89
 -10  -3   9   23.92    2.32
 -10  -3   9   22.09    2.19
 -10  -3   9   19.40    2.04
 -10  -3  10   35.04    2.83
 -10  -3  10   34.93    2.86
 -10  -3  10   26.21    2.55
 -10  -3  11   30.14    2.76
 -10  -3  11   30.42    2.71
 -10  -3  12    8.19    1.56
 -10  -3  12   13.25    2.30
 -10  -3  13    7.11    1.99
 -10  -3  14   -0.34    1.48
 -10  -3  15   16.25    2.65
 -10  -3  16   16.70    2.75
 -10  -2 -15    8.40    1.85
 -10  -2 -14    2.31    1.30
 -10  -2 -14    1.38    0.62
 -10  -2 -13    1.46    1.20
 -10  -2 -13    2.45    0.74
 -10  -2 -12   19.26    1.58
 -10  -2 -12   17.92    2.30
 -10  -2 -12   23.76    2.46
 -10  -2 -12   22.30    2.14
 -10  -2 -11   30.38    2.71
 -10  -2 -11   28.91    2.03
 -10  -2 -11   28.05    2.70
 -10  -2 -11   30.33    2.57
 -10  -2 -10   14.09    1.77
 -10  -2 -10   11.36    1.24
 -10  -2 -10   14.01    1.68
 -10  -2 -10   15.10    1.82
 -10  -2  -9    4.61    1.00
 -10  -2  -9    4.64    1.14
 -10  -2  -9    4.40    0.84
 -10  -2  -9    4.28    1.12
 -10  -2  -8    3.97    0.92
 -10  -2  -8    4.79    1.06
 -10  -2  -8    3.32    0.97
 -10  -2  -8    4.48    0.83
 -10  -2  -7   23.57    2.04
 -10  -2  -7   24.45    2.14
 -10  -2  -7   24.51    2.19
 -10  -2  -7   26.57    1.89
 -10  -2  -6   31.89    2.42
 -10  -2  -6   33.15    2.46
 -10  -2  -6   33.04    2.22
 -10  -2  -6   34.09    2.53
 -10  -2  -5    6.58    1.04
 -10  -2  -5    7.22    1.09
 -10  -2  -5    6.06    1.03
 -10  -2  -5    5.78    0.88
 -10  -2  -4    4.17    0.94
 -10  -2  -4    5.77    0.95
 -10  -2  -4    4.93    0.99
 -10  -2  -4    4.36    0.84
 -10  -2  -3    5.42    0.96
 -10  -2  -3    4.16    0.76
 -10  -2  -3    4.31    0.93
 -10  -2  -2    2.00    0.71
 -10  -2  -2    3.75    0.68
 -10  -2  -2    4.60    0.94
 -10  -2  -1    9.35    1.24
 -10  -2  -1   11.00    1.07
 -10  -2  -1   10.07    0.90
 -10  -2  -1    8.94    1.27
 -10  -2   0    9.00    1.24
 -10  -2   0    9.56    0.97
 -10  -2   0   11.57    0.96
 -10  -2   0   11.51    1.37
 -10  -2   1   23.36    2.01
 -10  -2   1   20.92    1.47
 -10  -2   1   21.27    1.93
 -10  -2   2   53.52    3.38
 -10  -2   2   49.93    2.77
 -10  -2   2   48.82    3.30
 -10  -2   3   39.63    2.82
 -10  -2   3   35.63    2.28
 -10  -2   3   37.61    2.78
 -10  -2   4   17.42    1.85
 -10  -2   4   19.99    1.59
 -10  -2   4   17.41    1.86
 -10  -2   5   45.51    3.33
 -10  -2   5   53.19    3.05
 -10  -2   5   52.66    3.47
 -10  -2   5   48.30    3.51
 -10  -2   6   27.30    2.37
 -10  -2   6   27.31    2.05
 -10  -2   6   22.32    2.31
 -10  -2   6   26.92    2.32
 -10  -2   7    0.28    0.66
 -10  -2   7   -0.19    0.86
 -10  -2   7   -0.64    1.06
 -10  -2   7    0.18    0.87
 -10  -2   8    4.39    1.06
 -10  -2   8    5.25    1.02
 -10  -2   8    4.40    1.29
 -10  -2   9   68.11    4.17
 -10  -2   9   64.23    4.09
 -10  -2   9   68.02    4.38
 -10  -2  10   42.81    3.20
 -10  -2  10   40.31    3.04
 -10  -2  10   43.51    3.32
 -10  -2  11   17.84    2.21
 -10  -2  11   19.34    2.17
 -10  -2  12    1.03    1.30
 -10  -2  12    1.31    0.95
 -10  -2  13    1.41    1.40
 -10  -2  14   16.77    2.68
 -10  -2  15   33.54    3.76
 -10  -2  16   17.45    2.88
 -10  -1 -14    8.33    1.82
 -10  -1 -14    9.87    1.24
 -10  -1 -13   12.76    2.04
 -10  -1 -13   15.88    1.55
 -10  -1 -12   13.55    1.72
 -10  -1 -12   13.41    1.93
 -10  -1 -12   13.51    1.98
 -10  -1 -12   11.20    1.35
 -10  -1 -11    2.94    1.00
 -10  -1 -11    1.52    0.98
 -10  -1 -11    2.43    1.12
 -10  -1 -11    3.34    0.82
 -10  -1 -10    0.18    0.72
 -10  -1 -10    0.20    0.91
 -10  -1 -10    0.12    0.62
 -10  -1 -10    0.21    1.00
 -10  -1  -9   17.48    1.97
 -10  -1  -9   18.95    1.67
 -10  -1  -9   18.72    2.04
 -10  -1  -9   22.38    2.04
 -10  -1  -8   16.26    1.48
 -10  -1  -8   14.14    1.69
 -10  -1  -8   14.85    1.68
 -10  -1  -8   16.74    1.79
 -10  -1  -7    7.71    1.18
 -10  -1  -7    9.10    1.34
 -10  -1  -7    8.88    1.34
 -10  -1  -6    1.82    0.71
 -10  -1  -6    0.73    0.69
 -10  -1  -6    0.49    0.61
 -10  -1  -6    1.17    0.61
 -10  -1  -5    0.15    0.53
 -10  -1  -5    0.13    0.52
 -10  -1  -5    1.18    0.60
 -10  -1  -5    0.31    0.57
 -10  -1  -4    1.15    0.61
 -10  -1  -4    1.62    0.62
 -10  -1  -4    0.12    0.52
 -10  -1  -4    0.92    0.62
 -10  -1  -3    8.78    1.19
 -10  -1  -3    8.13    0.99
 -10  -1  -3   10.03    1.27
 -10  -1  -3    8.39    1.13
 -10  -1  -2   44.89    2.96
 -10  -1  -2   45.72    2.60
 -10  -1  -2   47.43    2.87
 -10  -1  -2   40.34    2.97
 -10  -1  -1   69.25    3.99
 -10  -1  -1   63.82    3.48
 -10  -1  -1   75.75    3.95
 -10  -1  -1   68.64    4.08
 -10  -1   0   46.29    2.93
 -10  -1   0   40.12    2.32
 -10  -1   0   41.89    2.24
 -10  -1   0   47.72    3.02
 -10  -1   1   -0.32    0.64
 -10  -1   1   -0.06    0.33
 -10  -1   1    0.15    0.63
 -10  -1   2    6.67    1.12
 -10  -1   2    6.26    0.72
 -10  -1   2    6.33    1.13
 -10  -1   2    7.51    1.21
 -10  -1   3   29.68    2.32
 -10  -1   3   25.07    1.70
 -10  -1   3   25.74    2.22
 -10  -1   3   26.48    2.22
 -10  -1   4   31.57    2.63
 -10  -1   4   36.81    2.23
 -10  -1   4   38.34    2.76
 -10  -1   5   61.75    4.04
 -10  -1   5   63.48    3.54
 -10  -1   5   69.14    4.17
 -10  -1   6   15.80    1.86
 -10  -1   6   13.89    1.81
 -10  -1   6   17.81    1.56
 -10  -1   7    6.28    1.26
 -10  -1   7    8.87    1.22
 -10  -1   7    9.38    1.46
 -10  -1   8   49.59    3.56
 -10  -1   8   42.25    3.40
 -10  -1   8   49.18    3.20
 -10  -1   9   77.36    4.79
 -10  -1   9   70.92    4.24
 -10  -1   9   71.12    4.35
 -10  -1  10   17.95    1.93
 -10  -1  10   17.66    2.16
 -10  -1  11   -0.20    0.85
 -10  -1  11   -0.23    1.15
 -10  -1  12    1.79    1.46
 -10  -1  13   24.50    3.28
 -10  -1  14   29.33    3.60
 -10  -1  15   15.77    2.76
 -10   0 -14   22.18    2.62
 -10   0 -14   18.84    1.85
 -10   0 -13   13.35    1.55
 -10   0 -13   16.68    2.24
 -10   0 -12    6.58    1.63
 -10   0 -12    8.16    1.27
 -10   0 -12    6.09    1.58
 -10   0 -12   10.45    1.61
 -10   0 -11   -0.38    0.82
 -10   0 -11    0.22    1.12
 -10   0 -11   -0.13    0.64
 -10   0 -11   -0.92    1.21
 -10   0 -10   20.22    1.99
 -10   0 -10   17.07    2.11
 -10   0 -10   18.20    1.74
 -10   0 -10   19.47    2.21
 -10   0  -9   36.37    2.82
 -10   0  -9   31.78    2.89
 -10   0  -9   38.96    2.61
 -10   0  -9   36.66    2.97
 -10   0  -8   18.14    1.88
 -10   0  -8   17.90    1.93
 -10   0  -8   18.77    1.98
 -10   0  -8   17.91    1.72
 -10   0  -7    2.60    0.84
 -10   0  -7    2.42    0.83
 -10   0  -7    4.42    1.07
 -10   0  -7    3.16    0.89
 -10   0  -6   -0.15    0.74
 -10   0  -6   -0.31    0.69
 -10   0  -6    0.13    0.65
 -10   0  -6    0.50    0.63
 -10   0  -5    1.72    0.69
 -10   0  -5    1.35    0.69
 -10   0  -5    2.50    0.77
 -10   0  -5    1.29    0.73
 -10   0  -4   19.72    1.72
 -10   0  -4   23.12    1.94
 -10   0  -4   21.18    1.98
 -10   0  -4   26.89    2.01
 -10   0  -3   70.62    3.83
 -10   0  -3   73.62    4.18
 -10   0  -3   65.83    4.17
 -10   0  -3   81.14    4.21
 -10   0  -2   83.99    4.31
 -10   0  -2   84.97    4.73
 -10   0  -2   80.85    4.75
 -10   0  -2   98.39    4.81
 -10   0  -1   17.24    1.32
 -10   0  -1   17.34    1.64
 -10   0  -1   18.00    1.77
 -10   0  -1   19.55    1.72
 -10   0   0    1.09    0.73
 -10   0   0    2.63    0.77
 -10   0   1   47.99    3.25
 -10   0   1   50.67    3.19
 -10   0   2   37.11    2.79
 -10   0   2   37.15    2.66
 -10   0   2   44.00    2.95
 -10   0   3   37.40    2.88
 -10   0   3   43.52    3.01
 -10   0   3   41.21    2.83
 -10   0   4   26.73    2.27
 -10   0   4   24.80    2.16
 -10   0   4   27.92    2.36
 -10   0   5    7.24    1.25
 -10   0   5    9.19    1.36
 -10   0   5    9.43    1.46
 -10   0   6  145.35    7.99
 -10   0   6  154.28    8.02
 -10   0   7  109.97    6.07
 -10   0   7  105.10    6.00
 -10   0   8   71.92    4.47
 -10   0   8   63.42    4.30
 -10   0  10    0.23    1.13
 -10   0  12    7.80    1.99
 -10   0  13   13.31    2.55
 -10   0  14   11.58    2.44
 -10   0  15    3.52    1.83
 -10   1 -14    5.97    1.22
 -10   1 -13    5.58    1.17
 -10   1 -12    3.02    1.05
 -10   1 -12    2.51    1.31
 -10   1 -11    0.59    0.95
 -10   1 -11   -0.71    1.30
 -10   1 -11    0.57    0.81
 -10   1 -10   45.64    3.19
 -10   1 -10   37.68    3.14
 -10   1 -10   37.65    2.81
 -10   1 -10   43.25    3.41
 -10   1  -9   42.65    3.19
 -10   1  -9   42.76    3.37
 -10   1  -9   43.39    3.30
 -10   1  -9   51.83    3.19
 -10   1  -8   12.43    1.52
 -10   1  -8   11.07    1.38
 -10   1  -8    8.56    1.51
 -10   1  -8    7.53    1.35
 -10   1  -7    2.98    0.91
 -10   1  -7    0.82    0.76
 -10   1  -7    1.87    0.82
 -10   1  -7    3.11    0.97
 -10   1  -6   28.12    2.36
 -10   1  -6   27.52    2.31
 -10   1  -6   34.51    2.45
 -10   1  -6   32.86    2.59
 -10   1  -5   40.44    2.83
 -10   1  -5   38.52    2.70
 -10   1  -5   38.09    2.87
 -10   1  -5   43.78    2.88
 -10   1  -4   46.82    3.04
 -10   1  -4   46.38    2.85
 -10   1  -4   48.03    3.09
 -10   1  -4   39.40    2.98
 -10   1  -3    9.62    1.33
 -10   1  -3    7.79    1.25
 -10   1  -3   10.83    1.28
 -10   1  -2    3.00    0.86
 -10   1  -2    2.45    0.83
 -10   1  -2    1.67    0.74
 -10   1  -1   23.42    2.08
 -10   1  -1   24.09    2.07
 -10   1  -1   27.82    2.09
 -10   1   0   10.77    1.42
 -10   1   0   12.93    1.40
 -10   1   1   22.80    2.02
 -10   1   1   21.26    1.85
 -10   1   2   13.53    1.57
 -10   1   2   14.20    1.54
 -10   1   2   16.17    1.73
 -10   1   2   12.62    1.42
 -10   1   3    0.68    0.71
 -10   1   3    0.15    0.68
 -10   1   3    0.71    0.64
 -10   1   3    0.71    0.84
 -10   1   4    4.91    1.07
 -10   1   4    5.09    1.05
 -10   1   4    5.35    1.20
 -10   1   5    0.18    0.85
 -10   1   5   -0.58    1.04
 -10   1   5    0.16    0.75
 -10   1   6  114.98    6.53
 -10   1   6  120.12    6.47
 -10   1   6  133.38    6.87
 -10   1   7   65.15    4.16
 -10   1   7   60.07    3.98
 -10   1   7   63.08    4.22
 -10   1   8   46.57    3.44
 -10   1   8   45.71    3.41
 -10   1   8   52.84    3.72
 -10   1   9    0.60    0.88
 -10   1  11   15.39    2.68
 -10   1  14   -0.80    1.77
 -10   2 -14    0.16    0.91
 -10   2 -13    2.40    1.07
 -10   2 -12   15.37    1.81
 -10   2 -11   15.81    1.81
 -10   2 -11   13.50    2.11
 -10   2 -10   10.33    1.84
 -10   2 -10   12.56    1.64
 -10   2 -10   12.98    1.76
 -10   2  -9    4.08    1.10
 -10   2  -9    2.37    1.16
 -10   2  -9    4.44    1.14
 -10   2  -8   -0.35    0.78
 -10   2  -8    0.79    0.81
 -10   2  -8   -0.80    1.06
 -10   2  -7    4.08    1.04
 -10   2  -7    1.88    0.90
 -10   2  -7    2.66    1.10
 -10   2  -6   35.04    2.79
 -10   2  -6   32.99    2.64
 -10   2  -6   39.60    2.80
 -10   2  -5   34.69    2.76
 -10   2  -5   39.26    2.79
 -10   2  -5   38.89    2.79
 -10   2  -4   26.11    2.25
 -10   2  -4   28.28    2.29
 -10   2  -4   26.52    2.23
 -10   2  -3    3.76    0.90
 -10   2  -3    4.53    1.05
 -10   2  -3    5.00    1.08
 -10   2  -2    4.62    0.95
 -10   2  -2    4.49    1.06
 -10   2  -2    7.25    1.28
 -10   2  -1   67.80    3.90
 -10   2  -1   65.17    4.04
 -10   2   0   68.31    3.87
 -10   2   0   63.38    4.02
 -10   2   1   64.15    3.69
 -10   2   1   59.81    3.87
 -10   2   2   16.55    1.78
 -10   2   2   12.29    1.42
 -10   2   2   13.77    1.57
 -10   2   2   11.59    1.53
 -10   2   3   21.23    2.15
 -10   2   3   21.58    1.89
 -10   2   3   20.73    2.05
 -10   2   3   25.57    2.12
 -10   2   4   64.03    4.02
 -10   2   4   78.82    4.61
 -10   2   4   74.54    4.25
 -10   2   4   70.25    4.36
 -10   2   5   47.41    3.45
 -10   2   5   41.19    2.98
 -10   2   5   41.82    3.18
 -10   2   5   50.32    3.16
 -10   2   6   89.45    5.02
 -10   2   6   93.25    5.36
 -10   2   6   82.92    5.10
 -10   2   7    8.99    1.43
 -10   2   7   12.28    1.78
 -10   2   7   10.89    1.54
 -10   2   8   -0.18    0.82
 -10   2   8   -0.45    1.10
 -10   2   8    1.01    0.91
 -10   2   9   29.66    2.69
 -10   2   9   31.18    2.64
 -10   2  11   20.25    2.94
 -10   2  12    4.79    1.94
 -10   3 -13   11.23    1.67
 -10   3 -12   20.62    2.12
 -10   3 -11   11.98    1.73
 -10   3 -10    5.03    1.48
 -10   3 -10    4.38    1.24
 -10   3  -9    0.89    1.12
 -10   3  -9    1.04    0.93
 -10   3  -9    1.72    0.92
 -10   3  -8    2.74    1.09
 -10   3  -8    3.28    0.98
 -10   3  -8    3.14    1.16
 -10   3  -7    6.63    1.25
 -10   3  -7   10.26    1.51
 -10   3  -7    7.11    1.39
 -10   3  -6   33.17    2.71
 -10   3  -6   37.24    2.81
 -10   3  -6   28.53    2.51
 -10   3  -5   13.05    1.54
 -10   3  -5   13.31    1.71
 -10   3  -5   13.00    1.63
 -10   3  -4   -0.15    0.65
 -10   3  -4    0.17    0.76
 -10   3  -4    0.17    0.72
 -10   3  -3   13.16    1.49
 -10   3  -3   11.70    1.52
 -10   3  -3   12.25    1.61
 -10   3  -2   48.59    3.33
 -10   3  -2   47.42    3.07
 -10   3  -2   46.24    3.19
 -10   3  -1  103.38    5.51
 -10   3  -1  108.44    5.81
 -10   3   0   42.42    2.80
 -10   3   0   41.60    3.03
 -10   3   1    0.66    0.61
 -10   3   1    0.84    0.75
 -10   3   1   -0.33    0.92
 -10   3   2   22.16    2.14
 -10   3   2   19.16    1.79
 -10   3   2   23.06    2.07
 -10   3   2   21.92    2.06
 -10   3   3   80.49    4.65
 -10   3   3   80.62    4.44
 -10   3   3   72.39    4.43
 -10   3   4   95.06    5.39
 -10   3   4   86.89    4.83
 -10   3   4   79.55    4.99
 -10   3   4   94.75    5.10
 -10   3   5   45.88    3.38
 -10   3   5   42.00    2.92
 -10   3   5   43.42    3.22
 -10   3   5   45.52    3.11
 -10   3   6   28.13    2.58
 -10   3   6   23.74    2.08
 -10   3   6   25.36    2.35
 -10   3   6   23.57    2.16
 -10   3   7   -0.88    1.12
 -10   3   7   -0.33    0.75
 -10   3   7    0.19    0.75
 -10   3   8    4.15    1.05
 -10   3   8    3.82    1.10
 -10   3   9   35.68    2.94
 -10   3  10   23.38    2.43
 -10   3  10   25.53    3.31
 -10   3  11   14.91    2.71
 -10   3  12    2.48    1.83
 -10   3  13    1.26    1.71
 -10   4 -12    3.71    1.18
 -10   4 -11    2.52    1.16
 -10   4 -10    0.96    1.04
 -10   4  -9    8.69    1.58
 -10   4  -9   11.79    1.84
 -10   4  -8   24.53    2.39
 -10   4  -8   26.26    2.65
 -10   4  -8   28.37    2.53
 -10   4  -8   28.48    3.25
 -10   4  -7   13.04    1.68
 -10   4  -7   12.82    1.74
 -10   4  -7   15.74    1.95
 -10   4  -6    5.98    1.31
 -10   4  -6    4.78    1.21
 -10   4  -6    5.29    1.19
 -10   4  -5    0.91    0.76
 -10   4  -5    0.18    0.89
 -10   4  -5    0.82    0.75
 -10   4  -4   24.85    2.22
 -10   4  -4   21.17    2.14
 -10   4  -4   17.10    1.84
 -10   4  -3   31.69    2.54
 -10   4  -3   27.80    2.30
 -10   4  -3   30.53    2.57
 -10   4  -2   26.28    2.20
 -10   4  -2   33.03    2.58
 -10   4  -2   29.88    2.53
 -10   4  -1   31.80    2.33
 -10   4  -1   27.57    2.40
 -10   4   0    4.94    0.92
 -10   4   0    3.95    1.13
 -10   4   1    4.31    0.90
 -10   4   1    3.63    1.08
 -10   4   1    2.69    0.97
 -10   4   2   51.72    3.49
 -10   4   2   41.30    2.89
 -10   4   2   53.36    3.41
 -10   4   2   45.85    3.22
 -10   4   3   73.55    4.42
 -10   4   3   90.57    5.11
 -10   4   3   80.44    4.78
 -10   4   3   93.33    5.00
 -10   4   4   42.48    3.25
 -10   4   4   40.54    2.76
 -10   4   4   42.65    3.04
 -10   4   4   37.24    2.92
 -10   4   5    3.76    1.27
 -10   4   5    4.97    1.04
 -10   4   5    5.74    1.15
 -10   4   5    3.05    1.05
 -10   4   6    3.31    0.92
 -10   4   6    3.83    1.04
 -10   4   6    1.67    0.96
 -10   4   7   27.44    2.38
 -10   4   7   30.89    2.61
 -10   4   8   33.32    2.82
 -10   4   9   55.63    4.97
 -10   4   9   52.39    3.73
 -10   4  10    6.64    1.43
 -10   4  10    6.09    2.13
 -10   4  11    5.33    1.28
 -10   4  11    6.67    2.06
 -10   4  12   12.31    2.63
 -10   5  -9    8.02    1.59
 -10   5  -8    8.55    1.53
 -10   5  -8    6.98    1.56
 -10   5  -7   -0.60    1.07
 -10   5  -7   -0.85    1.18
 -10   5  -7    0.73    0.90
 -10   5  -6   -0.20    1.12
 -10   5  -6   -0.20    0.93
 -10   5  -6   -0.67    1.51
 -10   5  -6   -0.35    0.77
 -10   5  -5    6.25    1.35
 -10   5  -5    4.49    1.07
 -10   5  -5    5.29    1.24
 -10   5  -5    4.19    1.54
 -10   5  -4   30.76    2.62
 -10   5  -4   28.89    2.61
 -10   5  -4   29.72    2.43
 -10   5  -3   26.34    2.42
 -10   5  -3   29.74    2.34
 -10   5  -3   29.58    2.60
 -10   5  -2   17.58    1.73
 -10   5  -2   15.10    1.77
 -10   5  -1   -0.14    0.62
 -10   5  -1   -0.50    0.95
 -10   5   0   11.95    1.37
 -10   5   0   14.74    1.82
 -10   5   0   10.08    1.51
 -10   5   1   38.99    2.69
 -10   5   1   46.73    3.10
 -10   5   1   38.02    3.03
 -10   5   2   46.54    3.00
 -10   5   2   42.88    3.22
 -10   5   2   53.17    3.53
 -10   5   3   22.03    1.85
 -10   5   3   19.43    2.00
 -10   5   3   21.78    2.16
 -10   5   4    0.52    0.65
 -10   5   4   -0.17    0.76
 -10   5   4   -0.37    0.90
 -10   5   5   18.85    1.97
 -10   5   5   20.69    2.12
 -10   5   6   28.84    2.51
 -10   5   6   32.35    2.64
 -10   5   7   30.10    2.65
 -10   5   7   32.90    2.68
 -10   5   8   10.59    1.53
 -10   5   8   14.11    1.75
 -10   5   8   16.97    2.81
 -10   5   9   10.66    1.47
 -10   5   9    6.69    1.41
 -10   5   9   10.17    2.42
 -10   5  10    0.42    0.88
 -10   5  10    1.25    1.54
 -10   5  11    8.54    1.61
 -10   5  11   11.98    2.60
 -10   5  12   10.22    1.71
 -10   6  -7    1.75    1.12
 -10   6  -6   12.33    1.78
 -10   6  -6   12.00    1.71
 -10   6  -6    9.63    1.61
 -10   6  -5   11.97    1.81
 -10   6  -5   13.72    1.79
 -10   6  -5   10.87    1.59
 -10   6  -4   16.37    2.03
 -10   6  -4   11.45    2.18
 -10   6  -4   12.94    1.67
 -10   6  -3    9.16    1.95
 -10   6  -3    4.98    1.17
 -10   6  -3    5.94    1.36
 -10   6  -3    6.30    1.15
 -10   6  -2   -0.61    1.24
 -10   6  -2    0.44    0.72
 -10   6  -2    0.34    0.82
 -10   6  -1    4.91    0.98
 -10   6  -1    5.19    1.18
 -10   6   0   23.30    2.00
 -10   6   0   22.49    2.19
 -10   6   0   28.79    2.52
 -10   6   1   26.55    2.35
 -10   6   1   28.06    2.52
 -10   6   2    9.17    1.47
 -10   6   2   10.95    1.61
 -10   6   3    0.17    0.89
 -10   6   3    1.80    1.14
 -10   6   4   -0.34    0.89
 -10   6   4    0.80    0.84
 -10   6   5   10.82    1.50
 -10   6   5    8.41    1.45
 -10   6   6   25.27    2.82
 -10   6   6   24.00    2.30
 -10   6   6   21.64    2.18
 -10   6   7   23.71    2.24
 -10   6   7   22.28    2.24
 -10   6   7   21.58    3.13
 -10   6   8    6.30    1.33
 -10   6   8    6.74    1.45
 -10   6   8    4.05    1.87
 -10   6   9    1.71    0.94
 -10   6   9    3.97    1.13
 -10   6   9    2.08    1.77
 -10   6  10    2.07    1.09
 -10   6  10    0.43    1.77
 -10   6  11   10.91    1.73
 -10   6  12    6.23    1.37
 -10   7  -5   -0.17    0.86
 -10   7  -4   -0.49    0.89
 -10   7  -2    0.32    1.28
 -10   7  -2    2.45    1.10
 -10   7  -1    8.42    1.88
 -10   7  -1    7.65    1.34
 -10   7   0   22.38    2.34
 -10   7   0   17.76    2.51
 -10   7   0   18.25    1.94
 -10   7   1    6.68    1.69
 -10   7   1   10.38    1.54
 -10   7   1    8.60    1.51
 -10   7   2    1.41    1.22
 -10   7   2   -0.50    1.01
 -10   7   2   -0.42    0.87
 -10   7   3    8.16    1.81
 -10   7   3    8.69    1.41
 -10   7   3    7.49    1.44
 -10   7   4   15.25    1.92
 -10   7   4   11.84    1.60
 -10   7   5   13.47    2.47
 -10   7   5   15.77    1.93
 -10   7   5   12.86    1.71
 -10   7   6   12.33    1.61
 -10   7   6   12.66    1.70
 -10   7   7    0.40    1.70
 -10   7   7   -0.20    0.91
 -10   7   7    0.54    0.83
 -10   7   8    9.45    2.48
 -10   7   8    5.26    1.25
 -10   7   9   22.42    3.40
 -10   7   9   26.26    2.45
 -10   7  10   15.92    1.99
 -10   7  11    9.17    1.58
 -10   8   0    7.98    1.93
 -10   8   1    0.31    1.23
 -10   8   2    2.99    1.54
 -10   8   4    8.38    2.12
 -10   8   5    6.03    2.18
 -10   8   6    2.73    1.59
 -10   8   7   -0.40    1.60
  -9 -15 -14    0.28    1.45
  -9 -15 -13    2.85    1.51
  -9 -15 -12    4.09    1.59
  -9 -15 -11    4.47    1.70
  -9 -15 -10    0.61    1.32
  -9 -15  -9    2.47    1.49
  -9 -15  -8    8.15    2.04
  -9 -15  -7    8.60    2.00
  -9 -15  -6    5.18    1.74
  -9 -15  -5   -0.42    1.13
  -9 -15  -5    1.64    1.31
  -9 -15  -4    0.40    1.13
  -9 -15  -4   -0.33    1.20
  -9 -15  -3   -0.19    1.07
  -9 -15  -2    3.16    1.23
  -9 -14 -12    1.79    1.18
  -9 -14 -12    0.72    0.93
  -9 -14 -11    0.23    1.07
  -9 -14 -11    0.58    1.25
  -9 -14 -11    0.19    1.04
  -9 -14 -10    1.43    1.34
  -9 -14 -10    2.48    1.15
  -9 -14  -9    5.68    1.63
  -9 -14  -8    9.34    1.92
  -9 -14  -7   10.93    1.97
  -9 -14  -6    1.86    1.16
  -9 -14  -6    2.79    1.39
  -9 -14  -5    0.19    1.13
  -9 -14  -5    0.83    1.16
  -9 -14  -4    3.66    1.25
  -9 -14  -4    5.26    1.55
  -9 -14  -3   17.06    1.89
  -9 -14  -3   15.73    2.24
  -9 -14  -3   13.07    1.07
  -9 -14  -2   12.31    1.61
  -9 -14  -2    9.01    1.99
  -9 -14  -2    9.26    0.88
  -9 -14  -1    3.60    1.70
  -9 -14  -1    2.12    0.92
  -9 -14   0    1.11    1.22
  -9 -14   0    1.99    1.53
  -9 -14   0    0.14    0.86
  -9 -14   1   10.27    1.90
  -9 -14   1    8.79    2.11
  -9 -14   1    4.67    1.08
  -9 -14   2   20.18    2.59
  -9 -14   3   13.40    2.27
  -9 -14   4    3.07    1.52
  -9 -14   5    3.07    1.50
  -9 -13 -14    2.43    1.51
  -9 -13 -14    5.68    1.24
  -9 -13 -13    8.34    1.81
  -9 -13 -13    6.65    1.40
  -9 -13 -13    6.41    1.46
  -9 -13 -12    2.13    1.35
  -9 -13 -12    1.56    1.00
  -9 -13 -12    1.02    1.11
  -9 -13 -11    0.89    0.90
  -9 -13 -11   -1.09    1.13
  -9 -13 -11    0.53    1.05
  -9 -13 -11   -0.21    0.98
  -9 -13 -10    2.40    1.10
  -9 -13 -10    2.41    1.25
  -9 -13 -10    0.78    1.11
  -9 -13 -10   -0.43    1.10
  -9 -13  -9    5.73    1.34
  -9 -13  -9    4.76    1.43
  -9 -13  -9    5.97    1.58
  -9 -13  -9    7.56    1.65
  -9 -13  -8    5.91    1.57
  -9 -13  -8    7.24    1.63
  -9 -13  -8    4.15    1.28
  -9 -13  -7    4.68    1.41
  -9 -13  -7    5.05    1.36
  -9 -13  -7    1.54    1.16
  -9 -13  -7    2.85    1.12
  -9 -13  -6    0.24    1.03
  -9 -13  -6    1.15    0.98
  -9 -13  -6   -0.26    1.13
  -9 -13  -5    6.96    1.60
  -9 -13  -5    8.58    1.45
  -9 -13  -5    5.10    1.44
  -9 -13  -5    5.40    0.84
  -9 -13  -4   11.00    1.62
  -9 -13  -4   11.67    1.88
  -9 -13  -4   11.18    1.09
  -9 -13  -3   17.93    1.86
  -9 -13  -3   22.26    2.43
  -9 -13  -3   16.54    1.32
  -9 -13  -2    8.29    1.35
  -9 -13  -2    8.32    1.64
  -9 -13  -2    8.62    0.94
  -9 -13  -1    1.43    0.88
  -9 -13  -1    0.27    0.47
  -9 -13   0    7.16    1.21
  -9 -13   0    4.71    0.74
  -9 -13   1   10.06    2.08
  -9 -13   1   11.15    1.38
  -9 -13   1   10.57    1.87
  -9 -13   1    9.52    1.01
  -9 -13   2    5.44    1.84
  -9 -13   2    8.87    1.25
  -9 -13   2    6.76    0.92
  -9 -13   2    6.81    1.66
  -9 -13   3    9.13    1.08
  -9 -13   3    9.77    2.13
  -9 -13   3    9.57    1.92
  -9 -13   4   -0.10    0.69
  -9 -13   4    0.66    1.04
  -9 -13   4    1.01    1.14
  -9 -13   5    3.64    0.91
  -9 -13   5    0.76    1.21
  -9 -13   6   11.77    2.10
  -9 -13   7   11.77    1.99
  -9 -13   8    1.02    1.15
  -9 -13   9   -0.26    1.20
  -9 -12 -16    7.63    1.40
  -9 -12 -15    5.24    1.14
  -9 -12 -14    0.99    1.14
  -9 -12 -14    1.37    0.88
  -9 -12 -14    0.35    0.88
  -9 -12 -13    0.31    0.74
  -9 -12 -13    1.58    1.12
  -9 -12 -13   -0.25    1.00
  -9 -12 -13   -0.18    0.86
  -9 -12 -12    3.36    1.04
  -9 -12 -12    1.04    1.06
  -9 -12 -12    3.42    1.28
  -9 -12 -12    1.85    1.02
  -9 -12 -11    3.82    1.13
  -9 -12 -11    4.34    1.46
  -9 -12 -11    5.34    1.47
  -9 -12 -11    3.99    1.18
  -9 -12 -10    4.03    1.32
  -9 -12 -10    5.32    1.16
  -9 -12  -9    0.50    1.06
  -9 -12  -9    0.20    0.87
  -9 -12  -9    0.72    0.91
  -9 -12  -8    2.95    1.23
  -9 -12  -8    4.46    1.20
  -9 -12  -8    3.99    1.24
  -9 -12  -8    2.88    1.14
  -9 -12  -7    8.74    1.53
  -9 -12  -7    7.83    1.14
  -9 -12  -7   11.80    1.69
  -9 -12  -7    8.26    1.51
  -9 -12  -6   16.16    1.95
  -9 -12  -6   17.43    1.47
  -9 -12  -6   15.63    1.88
  -9 -12  -6   14.49    2.07
  -9 -12  -5   32.72    2.88
  -9 -12  -5   33.22    2.68
  -9 -12  -5   26.24    2.81
  -9 -12  -5   32.13    2.07
  -9 -12  -4   24.12    2.17
  -9 -12  -4   19.74    2.37
  -9 -12  -4   21.82    1.63
  -9 -12  -3    5.92    1.19
  -9 -12  -3    5.07    1.48
  -9 -12  -3    3.55    0.72
  -9 -12  -2    1.25    1.02
  -9 -12  -2    1.40    0.62
  -9 -12  -1   11.78    1.17
  -9 -12   0   39.18    2.36
  -9 -12   1   36.32    2.28
  -9 -12   2    5.05    0.91
  -9 -12   3    4.39    1.33
  -9 -12   3    1.95    0.79
  -9 -12   4   23.10    2.56
  -9 -12   4   25.57    3.03
  -9 -12   4   26.67    1.98
  -9 -12   5   33.48    3.07
  -9 -12   5   36.39    3.59
  -9 -12   5   31.97    2.34
  -9 -12   6   31.49    2.89
  -9 -12   6   23.98    3.05
  -9 -12   6   26.49    2.15
  -9 -12   7    2.64    0.90
  -9 -12   7    2.93    1.47
  -9 -12   7    3.25    1.28
  -9 -12   8   -0.23    1.07
  -9 -12   9    1.17    1.11
  -9 -12  10    5.59    1.53
  -9 -11 -17    2.07    0.90
  -9 -11 -16    2.19    0.88
  -9 -11 -15    0.48    0.91
  -9 -11 -15    1.03    0.78
  -9 -11 -14    0.29    0.79
  -9 -11 -14    0.45    1.06
  -9 -11 -14   -0.77    1.10
  -9 -11 -14    0.16    0.85
  -9 -11 -13    2.01    1.09
  -9 -11 -13    1.65    0.86
  -9 -11 -13    0.88    0.80
  -9 -11 -12   11.55    1.95
  -9 -11 -12   12.92    1.66
  -9 -11 -12   10.72    1.45
  -9 -11 -11   10.11    1.75
  -9 -11 -11   10.81    1.62
  -9 -11 -11   13.12    1.55
  -9 -11 -10   11.87    1.82
  -9 -11 -10   10.34    1.56
  -9 -11 -10    8.51    1.40
  -9 -11  -9    1.17    0.95
  -9 -11  -9    1.14    0.78
  -9 -11  -9    2.59    1.11
  -9 -11  -9    2.15    0.97
  -9 -11  -8    0.49    0.76
  -9 -11  -8    0.23    0.85
  -9 -11  -8    1.55    0.91
  -9 -11  -8    0.19    0.93
  -9 -11  -8    1.29    0.86
  -9 -11  -7   12.95    1.35
  -9 -11  -7   11.34    1.76
  -9 -11  -7   12.65    1.71
  -9 -11  -7   13.26    1.72
  -9 -11  -7   13.71    1.81
  -9 -11  -6   35.74    2.43
  -9 -11  -6   35.13    3.09
  -9 -11  -6   39.74    3.08
  -9 -11  -6   46.71    3.10
  -9 -11  -6   38.57    3.06
  -9 -11  -5   50.24    3.65
  -9 -11  -5   50.55    2.97
  -9 -11  -5   56.95    3.49
  -9 -11  -5   51.90    3.75
  -9 -11  -4   12.78    1.76
  -9 -11  -4   11.78    1.24
  -9 -11  -4   13.64    1.58
  -9 -11  -4   14.05    1.85
  -9 -11  -3    0.64    0.87
  -9 -11  -3    1.32    0.83
  -9 -11  -3    0.87    1.00
  -9 -11  -3    1.83    0.69
  -9 -11  -2   22.45    1.99
  -9 -11  -2   19.52    1.56
  -9 -11  -1   21.67    2.00
  -9 -11  -1   22.88    1.67
  -9 -11   0   11.58    1.26
  -9 -11   0   16.34    1.68
  -9 -11   0   14.67    2.06
  -9 -11   1    8.68    1.05
  -9 -11   1    8.82    1.34
  -9 -11   1    8.87    1.75
  -9 -11   2    2.60    0.77
  -9 -11   2    2.81    0.97
  -9 -11   2    4.45    1.39
  -9 -11   3   14.12    1.43
  -9 -11   4   27.28    2.11
  -9 -11   5   19.27    1.81
  -9 -11   6    3.47    1.02
  -9 -11   6    4.15    1.51
  -9 -11   7    1.48    1.07
  -9 -11   7   -0.60    1.28
  -9 -11   8    1.48    0.97
  -9 -11   8    1.85    1.25
  -9 -11   9    3.38    1.32
  -9 -11   9    3.76    1.50
  -9 -11  10    3.80    1.33
  -9 -11  10    4.79    1.76
  -9 -11  11    2.10    1.21
  -9 -10 -18    7.40    1.33
  -9 -10 -17    4.45    1.07
  -9 -10 -16    5.11    1.12
  -9 -10 -15   -0.15    0.73
  -9 -10 -15    0.26    0.92
  -9 -10 -14    2.17    0.92
  -9 -10 -14    2.74    1.17
  -9 -10 -13    8.94    1.33
  -9 -10 -13    8.69    1.66
  -9 -10 -12   11.12    1.48
  -9 -10 -12   11.02    1.70
  -9 -10 -11    4.70    1.06
  -9 -10 -11    3.66    1.19
  -9 -10 -10   -0.15    0.71
  -9 -10 -10   -0.45    0.95
  -9 -10  -9    2.75    0.95
  -9 -10  -9    2.18    1.01
  -9 -10  -9    1.63    0.83
  -9 -10  -8    4.98    0.97
  -9 -10  -8    4.73    1.30
  -9 -10  -8    4.08    1.03
  -9 -10  -8    7.82    1.40
  -9 -10  -8    5.35    1.12
  -9 -10  -7   15.86    1.48
  -9 -10  -7   13.94    1.84
  -9 -10  -7   11.49    1.55
  -9 -10  -7   12.81    1.65
  -9 -10  -7   14.51    1.70
  -9 -10  -6   11.80    1.56
  -9 -10  -6   11.25    1.78
  -9 -10  -6   12.88    1.63
  -9 -10  -6   14.13    1.36
  -9 -10  -5    6.81    0.92
  -9 -10  -5    3.28    1.22
  -9 -10  -5    6.57    1.24
  -9 -10  -5    7.33    1.19
  -9 -10  -5    6.51    1.25
  -9 -10  -4    2.87    1.02
  -9 -10  -4    2.20    0.70
  -9 -10  -4    2.22    0.80
  -9 -10  -4    3.19    1.11
  -9 -10  -3   17.94    1.74
  -9 -10  -3   18.45    1.52
  -9 -10  -3   20.21    2.13
  -9 -10  -2   24.79    2.07
  -9 -10  -2   25.15    1.83
  -9 -10  -2   23.48    2.36
  -9 -10  -1   17.32    1.52
  -9 -10  -1   20.73    1.86
  -9 -10  -1   15.92    2.02
  -9 -10  -1   20.01    2.20
  -9 -10   0    6.83    1.01
  -9 -10   0    4.47    1.27
  -9 -10   0    6.82    1.14
  -9 -10   1    1.59    0.71
  -9 -10   1    2.32    1.12
  -9 -10   1    1.96    0.78
  -9 -10   2    9.95    1.22
  -9 -10   2   10.12    1.78
  -9 -10   2    7.68    1.27
  -9 -10   3   38.64    2.56
  -9 -10   3   38.27    3.41
  -9 -10   3   37.52    2.83
  -9 -10   4   24.49    2.04
  -9 -10   4   25.32    2.76
  -9 -10   4   24.70    2.29
  -9 -10   5   28.43    2.24
  -9 -10   6    0.44    0.76
  -9 -10   8   19.09    2.48
  -9 -10   9   12.36    1.75
  -9 -10   9   14.77    2.26
  -9 -10  10   11.80    2.22
  -9 -10  10   15.76    1.92
  -9 -10  10   14.86    1.90
  -9 -10  11   -0.19    0.95
  -9 -10  11   -0.30    1.36
  -9  -9 -19    6.26    1.30
  -9  -9 -18    4.22    1.08
  -9  -9 -17    0.46    0.72
  -9  -9 -16    0.89    0.77
  -9  -9 -15    0.50    1.02
  -9  -9 -15   -0.15    0.78
  -9  -9 -14    2.41    1.13
  -9  -9 -14    2.02    0.83
  -9  -9 -13    2.10    1.03
  -9  -9 -13    1.43    0.82
  -9  -9 -12    2.26    0.94
  -9  -9 -12    2.70    0.91
  -9  -9 -11    4.11    0.97
  -9  -9 -11    3.02    1.22
  -9  -9 -11    4.15    1.19
  -9  -9 -10    1.57    0.73
  -9  -9 -10    1.69    0.99
  -9  -9 -10    2.08    1.04
  -9  -9 -10    0.91    0.88
  -9  -9  -9   10.58    1.36
  -9  -9  -9    7.81    1.48
  -9  -9  -9   10.92    1.37
  -9  -9  -8   14.92    1.65
  -9  -9  -8   12.81    1.80
  -9  -9  -8   15.24    1.53
  -9  -9  -7   19.15    1.91
  -9  -9  -7   17.65    2.02
  -9  -9  -7   24.25    1.83
  -9  -9  -6    9.43    1.31
  -9  -9  -6    8.11    1.41
  -9  -9  -6    7.12    1.04
  -9  -9  -5    3.26    0.78
  -9  -9  -5    2.09    0.91
  -9  -9  -5    1.51    0.80
  -9  -9  -5    2.24    0.80
  -9  -9  -5    1.66    0.84
  -9  -9  -4   24.78    2.29
  -9  -9  -4   25.24    2.37
  -9  -9  -4   26.33    2.07
  -9  -9  -4   27.62    1.95
  -9  -9  -3   71.87    4.15
  -9  -9  -3   77.23    4.02
  -9  -9  -3   77.38    4.67
  -9  -9  -2   45.80    2.82
  -9  -9  -2   46.81    3.02
  -9  -9  -2   53.09    3.52
  -9  -9  -2   49.78    3.51
  -9  -9  -1    1.35    0.70
  -9  -9  -1    2.28    0.92
  -9  -9  -1    0.79    0.66
  -9  -9   0    5.80    0.98
  -9  -9   0    7.80    1.34
  -9  -9   0    7.63    1.14
  -9  -9   1   56.67    3.43
  -9  -9   1   62.02    4.16
  -9  -9   1   66.65    3.78
  -9  -9   2   64.34    3.69
  -9  -9   2   63.56    4.36
  -9  -9   2   65.47    3.92
  -9  -9   3   28.47    2.17
  -9  -9   3   31.44    2.41
  -9  -9   3   27.46    2.73
  -9  -9   4    3.59    1.04
  -9  -9   4    3.11    1.18
  -9  -9   4    2.69    0.90
  -9  -9   5    4.11    1.09
  -9  -9   5    2.72    0.96
  -9  -9   5    2.48    1.16
  -9  -9   6    1.64    0.96
  -9  -9   6    1.04    1.08
  -9  -9   9    7.27    1.02
  -9  -9   9    6.18    1.56
  -9  -9  10    4.48    0.86
  -9  -9  10    4.09    1.49
  -9  -9  11    1.11    1.22
  -9  -9  11    0.21    0.97
  -9  -9  11    1.57    0.96
  -9  -9  12   11.50    1.85
  -9  -9  12   11.32    1.59
  -9  -8 -19    2.68    1.16
  -9  -8 -18    0.82    0.93
  -9  -8 -17    1.11    0.85
  -9  -8 -16   -0.15    0.88
  -9  -8 -16    1.28    1.13
  -9  -8 -15    3.16    0.95
  -9  -8 -15    1.73    1.03
  -9  -8 -14   10.15    1.36
  -9  -8 -14    9.93    1.73
  -9  -8 -13   21.85    1.97
  -9  -8 -13   23.12    2.42
  -9  -8 -12    0.28    0.69
  -9  -8 -12    0.87    1.00
  -9  -8 -11   31.99    2.35
  -9  -8 -11   30.86    2.69
  -9  -8 -11   30.87    2.65
  -9  -8 -11   22.54    2.29
  -9  -8 -10   65.77    3.90
  -9  -8 -10   64.14    4.29
  -9  -8 -10   70.49    4.31
  -9  -8 -10   65.35    4.04
  -9  -8  -9   69.95    4.21
  -9  -8  -9   72.65    4.67
  -9  -8  -9   80.41    4.35
  -9  -8  -8   26.89    2.14
  -9  -8  -8   23.21    2.28
  -9  -8  -8   22.71    1.97
  -9  -8  -7    0.29    0.71
  -9  -8  -7   -0.18    0.81
  -9  -8  -7    0.98    0.66
  -9  -8  -6   11.24    1.57
  -9  -8  -6   11.75    1.29
  -9  -8  -5   20.84    1.93
  -9  -8  -5   18.42    1.95
  -9  -8  -5   19.24    1.73
  -9  -8  -5   22.13    1.71
  -9  -8  -4   54.93    3.59
  -9  -8  -4   54.99    3.31
  -9  -8  -4   51.75    3.62
  -9  -8  -4   62.12    3.31
  -9  -8  -3   36.99    2.50
  -9  -8  -3   32.88    2.76
  -9  -8  -3   40.87    2.48
  -9  -8  -2    1.50    0.68
  -9  -8  -2    2.97    0.91
  -9  -8  -2    1.67    0.73
  -9  -8  -1   24.32    1.83
  -9  -8  -1   21.29    2.07
  -9  -8  -1   22.57    1.88
  -9  -8   0   36.42    2.39
  -9  -8   0   32.46    2.43
  -9  -8   0   37.44    2.79
  -9  -8   1   27.45    2.04
  -9  -8   1   26.30    2.06
  -9  -8   1   27.64    2.44
  -9  -8   1   23.02    2.41
  -9  -8   2   32.94    2.37
  -9  -8   2   33.91    2.45
  -9  -8   2   32.66    2.79
  -9  -8   2   33.55    2.95
  -9  -8   3   48.98    3.07
  -9  -8   3   41.50    3.41
  -9  -8   3   50.07    3.17
  -9  -8   4   11.72    1.43
  -9  -8   4   11.56    1.73
  -9  -8   4    9.63    1.37
  -9  -8   5   -0.45    0.98
  -9  -8   5   -0.44    0.83
  -9  -8   5   -0.16    0.84
  -9  -8   6   22.48    2.54
  -9  -8   6   30.57    2.48
  -9  -8   7   35.01    2.34
  -9  -8   7   34.88    3.13
  -9  -8   7   38.60    2.91
  -9  -8   8   10.77    1.19
  -9  -8   8    7.54    1.61
  -9  -8   9    1.36    0.71
  -9  -8  10    0.12    0.69
  -9  -8  11    4.57    1.37
  -9  -8  11    5.15    1.02
  -9  -8  11    4.35    1.36
  -9  -8  12    6.83    1.62
  -9  -8  13   18.82    2.36
  -9  -8  13   17.31    1.87
  -9  -7 -18    1.54    0.96
  -9  -7 -16    5.16    1.49
  -9  -7 -16    7.20    1.38
  -9  -7 -15    2.21    1.11
  -9  -7 -15    3.89    1.10
  -9  -7 -14    0.23    0.98
  -9  -7 -14    2.87    0.97
  -9  -7 -13    1.79    1.06
  -9  -7 -13    0.15    0.73
  -9  -7 -12   11.19    1.42
  -9  -7 -12   11.21    1.69
  -9  -7 -12    7.91    1.49
  -9  -7 -11   40.76    2.80
  -9  -7 -11   43.48    3.28
  -9  -7 -11   43.17    3.16
  -9  -7 -11   36.04    2.95
  -9  -7 -10   53.43    3.27
  -9  -7 -10   49.96    3.54
  -9  -7 -10   49.41    3.45
  -9  -7 -10   48.73    3.36
  -9  -7  -9   14.04    1.49
  -9  -7  -9   13.08    1.75
  -9  -7  -9   11.93    1.55
  -9  -7  -8    4.10    0.91
  -9  -7  -8    3.23    1.06
  -9  -7  -8    3.27    0.96
  -9  -7  -7   18.49    1.74
  -9  -7  -7   19.80    1.97
  -9  -7  -7   18.39    1.73
  -9  -7  -6   45.46    3.01
  -9  -7  -6   46.41    2.87
  -9  -7  -6   43.06    3.11
  -9  -7  -5   29.39    2.07
  -9  -7  -5   28.10    2.07
  -9  -7  -5   28.91    2.40
  -9  -7  -4   21.46    1.70
  -9  -7  -4   21.92    2.01
  -9  -7  -4   22.21    1.73
  -9  -7  -3    0.15    0.70
  -9  -7  -3    0.56    0.48
  -9  -7  -3    0.54    0.51
  -9  -7  -2   -0.45    0.60
  -9  -7  -2    0.33    0.51
  -9  -7  -1    6.96    1.01
  -9  -7  -1    6.96    0.99
  -9  -7   0   24.73    2.27
  -9  -7   0   25.23    1.89
  -9  -7   0   23.54    1.86
  -9  -7   0   21.69    2.03
  -9  -7   1   35.28    2.83
  -9  -7   1   34.63    2.42
  -9  -7   1   37.76    2.48
  -9  -7   1   34.48    2.67
  -9  -7   2   31.16    2.72
  -9  -7   2   32.20    2.31
  -9  -7   2   34.23    2.37
  -9  -7   2   28.37    2.46
  -9  -7   3   22.73    2.36
  -9  -7   3   24.46    2.01
  -9  -7   3   20.98    2.15
  -9  -7   3   24.23    2.01
  -9  -7   4   34.40    2.64
  -9  -7   4   42.42    2.76
  -9  -7   4   34.07    2.87
  -9  -7   5   12.94    1.31
  -9  -7   5   10.77    1.49
  -9  -7   5   17.93    1.92
  -9  -7   5   16.03    1.67
  -9  -7   6   40.69    2.60
  -9  -7   6   41.62    3.01
  -9  -7   6   40.51    3.23
  -9  -7   7   51.29    3.08
  -9  -7   7   52.30    3.53
  -9  -7   7   45.45    3.63
  -9  -7   8    6.39    1.04
  -9  -7   8    5.11    1.24
  -9  -7   8    7.59    1.48
  -9  -7   9    2.06    0.80
  -9  -7   9    2.83    1.07
  -9  -7   9    2.25    1.19
  -9  -7  10   13.13    2.08
  -9  -7  10   14.99    1.58
  -9  -7  11   21.68    1.97
  -9  -7  11   21.94    2.51
  -9  -7  12    2.27    0.86
  -9  -7  12    1.97    1.17
  -9  -7  13    1.26    0.94
  -9  -7  13    1.96    1.26
  -9  -7  14    1.45    1.21
  -9  -6 -18    5.22    1.32
  -9  -6 -17    6.45    1.41
  -9  -6 -16    3.19    1.11
  -9  -6 -16    3.13    1.31
  -9  -6 -15    3.90    1.05
  -9  -6 -15    0.74    1.10
  -9  -6 -14    1.10    0.86
  -9  -6 -14   -0.71    0.91
  -9  -6 -13    5.77    1.13
  -9  -6 -13    4.47    1.30
  -9  -6 -12   24.16    2.09
  -9  -6 -12   23.85    2.43
  -9  -6 -12   23.97    2.31
  -9  -6 -12   20.91    2.21
  -9  -6 -11   28.81    2.24
  -9  -6 -11   22.90    2.38
  -9  -6 -11   28.08    2.46
  -9  -6 -11   29.13    2.47
  -9  -6 -10   28.96    2.45
  -9  -6 -10   28.45    2.56
  -9  -6 -10   31.33    2.33
  -9  -6  -9   12.89    1.56
  -9  -6  -9   13.03    1.39
  -9  -6  -8    6.60    1.12
  -9  -6  -8    6.34    1.25
  -9  -6  -8    8.49    1.15
  -9  -6  -7   81.87    4.57
  -9  -6  -7   88.71    4.93
  -9  -6  -6  106.77    5.30
  -9  -6  -6   95.37    5.45
  -9  -6  -5   33.25    2.28
  -9  -6  -5   31.87    2.42
  -9  -6  -4    1.55    0.82
  -9  -6  -4    1.59    0.72
  -9  -6  -4    1.12    0.59
  -9  -6  -4    0.70    0.61
  -9  -6  -3   39.12    2.67
  -9  -6  -3   34.10    2.52
  -9  -6  -3   34.18    2.28
  -9  -6  -3   39.29    2.47
  -9  -6  -2   60.08    3.65
  -9  -6  -2   58.43    3.53
  -9  -6  -2   60.06    3.30
  -9  -6  -2   57.19    3.39
  -9  -6  -1   42.34    2.73
  -9  -6  -1   44.31    2.64
  -9  -6  -1   41.81    2.95
  -9  -6   0   17.50    1.59
  -9  -6   0   18.06    1.53
  -9  -6   0   17.94    1.82
  -9  -6   1    1.92    0.73
  -9  -6   1    1.83    0.84
  -9  -6   1    2.03    0.63
  -9  -6   2    3.69    1.04
  -9  -6   2    3.94    0.83
  -9  -6   2    3.61    0.83
  -9  -6   2    4.31    0.97
  -9  -6   3   28.11    2.49
  -9  -6   3   25.54    1.99
  -9  -6   3   24.12    2.04
  -9  -6   3   22.14    2.13
  -9  -6   4   64.21    4.39
  -9  -6   4   69.63    3.79
  -9  -6   4   67.85    3.95
  -9  -6   4   67.33    4.02
  -9  -6   4   70.36    4.26
  -9  -6   5    3.65    0.82
  -9  -6   5    2.82    0.85
  -9  -6   5    4.66    1.11
  -9  -6   6    0.98    0.58
  -9  -6   6    0.48    0.75
  -9  -6   6    0.20    0.80
  -9  -6   7    4.79    1.07
  -9  -6   7    2.70    1.09
  -9  -6   8    0.41    0.58
  -9  -6   8   -0.18    0.86
  -9  -6   8    1.08    1.05
  -9  -6   9   19.75    1.84
  -9  -6   9   16.90    1.94
  -9  -6   9   19.58    2.21
  -9  -6  10   29.49    2.33
  -9  -6  10   25.03    2.54
  -9  -6  10   31.58    2.87
  -9  -6  11   20.11    2.49
  -9  -6  11   22.60    2.06
  -9  -6  12   -0.26    1.06
  -9  -6  12   -0.17    0.82
  -9  -6  12    0.26    1.07
  -9  -6  13    3.68    1.39
  -9  -6  13    3.31    1.08
  -9  -6  14   12.11    2.18
  -9  -6  14   19.05    2.06
  -9  -6  15    9.63    1.89
  -9  -6  16    0.77    1.21
  -9  -5 -19    1.88    1.30
  -9  -5 -17    6.59    1.37
  -9  -5 -16   -0.18    0.86
  -9  -5 -16   -0.53    1.15
  -9  -5 -15    1.53    0.90
  -9  -5 -15    2.50    1.34
  -9  -5 -14   16.91    2.33
  -9  -5 -14   21.83    2.10
  -9  -5 -13   37.10    2.74
  -9  -5 -13   34.66    3.05
  -9  -5 -13   34.41    2.89
  -9  -5 -12   20.10    1.86
  -9  -5 -12   14.65    1.82
  -9  -5 -12   15.11    1.96
  -9  -5 -11    0.20    0.92
  -9  -5 -11    1.77    0.82
  -9  -5 -10   24.07    2.26
  -9  -5 -10   21.57    1.93
  -9  -5  -9   33.34    2.67
  -9  -5  -8   47.41    3.23
  -9  -5  -7   48.39    3.26
  -9  -5  -6   -0.59    0.83
  -9  -5  -6    0.27    0.59
  -9  -5  -5   17.96    1.72
  -9  -5  -5   18.98    1.72
  -9  -5  -4   25.27    1.83
  -9  -5  -4   31.22    2.25
  -9  -5  -4   29.12    2.17
  -9  -5  -3   50.06    2.81
  -9  -5  -3   49.63    3.08
  -9  -5  -3   47.25    3.08
  -9  -5  -2   60.99    3.29
  -9  -5  -2   63.00    3.69
  -9  -5  -2   59.42    3.51
  -9  -5  -1   58.76    3.56
  -9  -5  -1   54.29    3.31
  -9  -5  -1   58.14    3.17
  -9  -5   0   11.28    1.27
  -9  -5   0   10.35    1.08
  -9  -5   0    7.52    1.20
  -9  -5   1   11.83    1.36
  -9  -5   1   13.47    1.26
  -9  -5   1   10.77    1.44
  -9  -5   2   43.29    2.85
  -9  -5   2   42.82    2.66
  -9  -5   2   42.25    3.08
  -9  -5   3  100.25    5.20
  -9  -5   3  102.63    5.74
  -9  -5   3  101.49    5.21
  -9  -5   3   99.61    5.38
  -9  -5   3  102.33    5.48
  -9  -5   4   63.81    3.64
  -9  -5   4   64.16    4.17
  -9  -5   4   64.07    3.68
  -9  -5   4   62.97    3.81
  -9  -5   4   59.39    3.84
  -9  -5   5    0.13    0.63
  -9  -5   5    0.21    0.91
  -9  -5   5    0.71    0.61
  -9  -5   5    0.50    0.63
  -9  -5   6    4.01    0.87
  -9  -5   6    3.51    0.90
  -9  -5   6    3.37    0.96
  -9  -5   7   25.66    2.17
  -9  -5   7   30.44    2.39
  -9  -5   7   28.58    2.47
  -9  -5   8   39.33    2.77
  -9  -5   8   36.70    2.96
  -9  -5   8   41.12    3.14
  -9  -5   9   39.35    2.84
  -9  -5   9   41.22    3.08
  -9  -5   9   39.21    3.13
  -9  -5  10    8.66    1.35
  -9  -5  10   10.12    1.60
  -9  -5  10    9.84    1.58
  -9  -5  11    2.87    1.05
  -9  -5  11    2.23    0.87
  -9  -5  11    1.60    0.99
  -9  -5  12   13.23    2.16
  -9  -5  12   16.97    1.91
  -9  -5  12   16.88    2.18
  -9  -5  13   13.12    2.21
  -9  -5  13   16.67    1.88
  -9  -5  14   13.92    1.91
  -9  -5  14   17.39    2.49
  -9  -5  15    5.33    1.50
  -9  -5  16    1.11    1.32
  -9  -5  17    0.27    1.27
  -9  -4 -19    3.96    1.60
  -9  -4 -18    1.93    1.34
  -9  -4 -17    1.15    0.94
  -9  -4 -16    3.32    1.15
  -9  -4 -16    3.76    1.43
  -9  -4 -15   25.82    2.35
  -9  -4 -15   20.25    2.54
  -9  -4 -14   45.06    3.16
  -9  -4 -14   33.53    3.20
  -9  -4 -13   19.73    2.30
  -9  -4 -13   20.07    2.14
  -9  -4 -13   20.61    2.01
  -9  -4 -12    0.53    0.81
  -9  -4 -12    1.43    0.82
  -9  -4 -12   -0.43    1.01
  -9  -4 -11    7.03    1.43
  -9  -4 -10   28.77    2.54
  -9  -4  -9   78.66    4.72
  -9  -4  -8  168.92    7.98
  -9  -4  -8  157.24    8.14
  -9  -4  -7  203.77    9.40
  -9  -4  -7  194.32    9.53
  -9  -4  -6    3.30    0.79
  -9  -4  -6    1.42    0.78
  -9  -4  -5   55.76    3.29
  -9  -4  -5   51.34    3.27
  -9  -4  -4  151.09    7.19
  -9  -4  -4  141.86    7.08
  -9  -4  -3  120.59    5.60
  -9  -4  -3  118.03    6.00
  -9  -4  -3  114.45    5.85
  -9  -4  -2   32.24    2.00
  -9  -4  -2   31.55    2.33
  -9  -4  -2   32.39    2.19
  -9  -4  -1    1.25    0.63
  -9  -4  -1    1.17    0.51
  -9  -4  -1    1.32    0.49
  -9  -4   0   13.81    1.49
  -9  -4   0   14.96    1.28
  -9  -4   1  135.46    6.89
  -9  -4   1  135.44    6.41
  -9  -4   2  129.66    6.83
  -9  -4   2  133.10    6.35
  -9  -4   3  128.62    6.09
  -9  -4   3  107.35    6.33
  -9  -4   3  120.30    5.90
  -9  -4   4    5.48    1.14
  -9  -4   4    8.56    1.14
  -9  -4   4    8.53    1.12
  -9  -4   5   22.61    1.86
  -9  -4   5   24.89    2.29
  -9  -4   5   21.00    1.14
  -9  -4   5   17.84    1.69
  -9  -4   5   18.44    1.81
  -9  -4   6   22.37    1.89
  -9  -4   6   19.24    1.85
  -9  -4   6   20.16    2.08
  -9  -4   6   17.06    1.74
  -9  -4   7   31.27    2.44
  -9  -4   7   29.17    2.45
  -9  -4   7   30.30    2.39
  -9  -4   8   62.68    3.99
  -9  -4   8   62.49    4.06
  -9  -4   8   65.61    4.00
  -9  -4   9   24.33    2.26
  -9  -4   9   21.74    2.19
  -9  -4   9   23.68    2.19
  -9  -4  10   -0.20    0.89
  -9  -4  10   -0.18    0.79
  -9  -4  10   -0.40    0.96
  -9  -4  11   30.62    2.71
  -9  -4  11   26.35    2.57
  -9  -4  11   30.22    2.53
  -9  -4  12   38.18    3.03
  -9  -4  12   40.17    3.68
  -9  -4  13   12.06    2.15
  -9  -4  13   13.03    1.76
  -9  -4  14   10.09    2.00
  -9  -4  14   12.77    1.84
  -9  -4  15    1.49    1.27
  -9  -4  16   -0.30    1.31
  -9  -4  17    0.30    1.23
  -9  -4  18   11.90    2.26
  -9  -3 -18    1.01    1.52
  -9  -3 -17    3.94    1.71
  -9  -3 -17    3.70    1.44
  -9  -3 -16    9.02    1.93
  -9  -3 -16    9.65    1.63
  -9  -3 -15   15.04    2.24
  -9  -3 -15   14.27    1.80
  -9  -3 -14   15.98    2.22
  -9  -3 -14   26.21    2.29
  -9  -3 -13    4.79    1.26
  -9  -3 -13    3.24    1.18
  -9  -3 -12    4.16    1.16
  -9  -3 -12    3.69    1.27
  -9  -3 -12    5.62    1.35
  -9  -3 -11   24.32    2.39
  -9  -3 -11   22.32    2.27
  -9  -3 -10   24.09    2.23
  -9  -3 -10   24.15    2.34
  -9  -3 -10   28.31    2.27
  -9  -3  -9   28.29    2.38
  -9  -3  -9   33.02    2.63
  -9  -3  -9   28.86    2.30
  -9  -3  -8   27.31    2.28
  -9  -3  -8   28.62    1.85
  -9  -3  -8   31.38    2.29
  -9  -3  -8   30.13    2.44
  -9  -3  -7   14.91    1.54
  -9  -3  -7   16.77    1.72
  -9  -3  -7   16.39    1.31
  -9  -3  -7   16.45    1.65
  -9  -3  -6   69.18    4.03
  -9  -3  -6   74.15    4.18
  -9  -3  -6   72.10    4.11
  -9  -3  -5   96.04    5.04
  -9  -3  -5   96.48    5.03
  -9  -3  -5   92.55    5.02
  -9  -3  -4   20.97    1.73
  -9  -3  -4   16.79    1.55
  -9  -3  -4   18.97    1.66
  -9  -3  -3    9.98    1.20
  -9  -3  -3   10.18    1.12
  -9  -3  -3   10.29    1.22
  -9  -3  -2   68.19    3.65
  -9  -3  -2   56.22    3.31
  -9  -3  -2   60.58    3.13
  -9  -3  -2   58.81    3.53
  -9  -3  -1   85.79    4.33
  -9  -3  -1   66.66    3.84
  -9  -3  -1   79.00    3.77
  -9  -3  -1   70.70    4.13
  -9  -3   0   72.08    4.13
  -9  -3   0   68.03    3.75
  -9  -3   0   76.00    3.71
  -9  -3   0   77.16    4.18
  -9  -3   1  156.91    7.14
  -9  -3   1  160.68    7.69
  -9  -3   1  148.07    7.56
  -9  -3   2  102.10    4.72
  -9  -3   2   91.27    5.11
  -9  -3   2   85.08    4.96
  -9  -3   3   19.12    1.54
  -9  -3   3   18.59    1.81
  -9  -3   3   18.47    1.70
  -9  -3   3   18.11    1.76
  -9  -3   4   19.17    1.68
  -9  -3   4   21.34    1.88
  -9  -3   4   21.30    1.93
  -9  -3   5   29.41    2.12
  -9  -3   5   27.82    2.31
  -9  -3   5   28.21    2.46
  -9  -3   5   30.40    2.31
  -9  -3   6    4.25    0.86
  -9  -3   6    4.65    0.91
  -9  -3   6    3.35    1.04
  -9  -3   6    3.70    0.97
  -9  -3   7    0.76    0.67
  -9  -3   7    0.15    0.69
  -9  -3   7    0.16    0.74
  -9  -3   8    5.17    1.10
  -9  -3   8    5.66    1.13
  -9  -3   8    5.73    1.13
  -9  -3   9    1.45    0.91
  -9  -3   9    1.77    0.89
  -9  -3   9    0.86    0.79
  -9  -3  10   18.80    2.09
  -9  -3  10   19.12    2.08
  -9  -3  10   21.41    2.11
  -9  -3  11   53.44    3.83
  -9  -3  11   50.51    3.61
  -9  -3  11   56.07    3.79
  -9  -3  12   45.89    4.00
  -9  -3  12   40.75    3.43
  -9  -3  12   49.72    3.52
  -9  -3  13    8.32    1.80
  -9  -3  13    6.66    1.45
  -9  -3  14    0.62    1.27
  -9  -3  15    1.89    1.45
  -9  -3  16   27.74    3.16
  -9  -3  17   10.05    2.17
  -9  -3  18    1.24    1.50
  -9  -2 -17    4.47    1.72
  -9  -2 -16   12.56    2.16
  -9  -2 -16   11.92    2.08
  -9  -2 -16   10.64    2.34
  -9  -2 -15    3.68    1.14
  -9  -2 -15    3.94    1.41
  -9  -2 -15    2.06    0.63
  -9  -2 -14   -0.19    0.95
  -9  -2 -14   -0.99    1.18
  -9  -2 -14    0.48    0.52
  -9  -2 -13    4.87    1.25
  -9  -2 -13    3.52    1.22
  -9  -2 -13    4.41    0.78
  -9  -2 -12   31.73    2.53
  -9  -2 -12   27.77    2.62
  -9  -2 -12   26.61    1.85
  -9  -2 -12   22.98    2.45
  -9  -2 -11   26.45    2.46
  -9  -2 -11   25.43    1.82
  -9  -2 -11   31.20    2.41
  -9  -2 -11   27.52    2.54
  -9  -2 -10    7.74    1.19
  -9  -2 -10    5.23    1.28
  -9  -2 -10    7.93    1.32
  -9  -2 -10    7.89    0.93
  -9  -2  -9    0.15    0.68
  -9  -2  -9   -0.36    1.03
  -9  -2  -9    0.45    0.45
  -9  -2  -9   -0.17    0.80
  -9  -2  -8    3.78    0.94
  -9  -2  -8    2.69    1.01
  -9  -2  -8    3.64    0.72
  -9  -2  -8    1.76    0.81
  -9  -2  -7    6.02    1.01
  -9  -2  -7    5.71    1.14
  -9  -2  -7    4.36    0.98
  -9  -2  -7    4.86    0.80
  -9  -2  -6   74.86    4.18
  -9  -2  -6   74.75    3.83
  -9  -2  -6   71.72    4.11
  -9  -2  -6   69.09    4.15
  -9  -2  -5   59.83    3.40
  -9  -2  -5   51.81    3.29
  -9  -2  -5   51.53    3.32
  -9  -2  -5   57.46    3.12
  -9  -2  -4   29.90    2.12
  -9  -2  -4   27.71    2.04
  -9  -2  -4   26.68    2.12
  -9  -2  -4   29.62    1.97
  -9  -2  -3   22.60    1.77
  -9  -2  -3   20.07    1.58
  -9  -2  -3   20.36    1.58
  -9  -2  -3   20.89    1.79
  -9  -2  -2    0.13    0.51
  -9  -2  -2   -0.28    0.54
  -9  -2  -2   -0.12    0.44
  -9  -2  -2   -0.66    0.73
  -9  -2  -1   74.20    3.89
  -9  -2  -1   64.96    3.44
  -9  -2  -1   63.93    3.26
  -9  -2  -1   64.46    3.78
  -9  -2   0  190.24    8.65
  -9  -2   0  172.95    8.09
  -9  -2   0  178.76    8.64
  -9  -2   0  184.01    8.03
  -9  -2   1  161.80    8.19
  -9  -2   1  174.70    7.65
  -9  -2   1  168.61    8.17
  -9  -2   2   22.74    1.96
  -9  -2   2   22.21    1.56
  -9  -2   2   24.42    1.95
  -9  -2   3   13.24    1.49
  -9  -2   3   13.68    1.22
  -9  -2   3   13.73    1.49
  -9  -2   4   87.76    5.07
  -9  -2   4   99.85    4.79
  -9  -2   4   89.50    5.13
  -9  -2   5   12.39    1.25
  -9  -2   5   12.28    1.46
  -9  -2   5   10.00    1.45
  -9  -2   6    0.90    0.60
  -9  -2   6    0.16    0.69
  -9  -2   6    0.19    0.77
  -9  -2   7    1.59    0.72
  -9  -2   7    1.12    0.70
  -9  -2   7    1.37    0.87
  -9  -2   7    0.51    0.83
  -9  -2   8   33.98    2.61
  -9  -2   8   32.68    2.49
  -9  -2   8   36.63    2.81
  -9  -2   9   42.08    3.19
  -9  -2   9   45.56    3.14
  -9  -2   9   52.30    3.45
  -9  -2  10   90.00    5.35
  -9  -2  10   87.66    5.13
  -9  -2  10   97.49    5.47
  -9  -2  11   52.81    3.65
  -9  -2  11   46.45    3.36
  -9  -2  11   46.79    3.54
  -9  -2  12    8.30    1.60
  -9  -2  12    7.78    1.48
  -9  -2  12   10.40    2.02
  -9  -2  13    1.85    1.09
  -9  -2  13    3.38    1.20
  -9  -2  13    3.86    1.51
  -9  -2  14   10.13    2.07
  -9  -2  15   26.06    3.15
  -9  -2  16   30.27    3.48
  -9  -2  17    5.66    1.82
  -9  -1 -16    7.33    2.05
  -9  -1 -15   -0.29    0.61
  -9  -1 -15    0.27    1.11
  -9  -1 -15    0.34    1.43
  -9  -1 -14    6.60    0.97
  -9  -1 -14    9.29    1.81
  -9  -1 -14    6.29    1.58
  -9  -1 -13   18.93    2.35
  -9  -1 -13   19.29    2.08
  -9  -1 -13   18.35    2.02
  -9  -1 -13   19.96    1.61
  -9  -1 -12   32.55    2.60
  -9  -1 -12   27.79    2.70
  -9  -1 -12   29.47    2.07
  -9  -1 -12   29.32    2.74
  -9  -1 -11   23.17    2.13
  -9  -1 -11   20.47    2.18
  -9  -1 -11   23.17    2.33
  -9  -1 -11   22.73    1.76
  -9  -1 -10    4.41    1.00
  -9  -1 -10    2.69    0.92
  -9  -1 -10    4.26    0.82
  -9  -1 -10    1.75    0.92
  -9  -1  -9    0.31    0.64
  -9  -1  -9   -0.55    0.88
  -9  -1  -9   -0.53    0.82
  -9  -1  -9    0.63    0.52
  -9  -1  -8   23.60    1.98
  -9  -1  -8   20.10    1.98
  -9  -1  -8   22.36    1.74
  -9  -1  -8   19.67    1.96
  -9  -1  -7   60.21    3.80
  -9  -1  -7   63.79    3.52
  -9  -1  -7   60.32    3.82
  -9  -1  -7   65.30    3.77
  -9  -1  -6  123.13    6.25
  -9  -1  -6  121.65    5.91
  -9  -1  -6  113.96    6.16
  -9  -1  -6  122.93    6.18
  -9  -1  -5   20.74    1.63
  -9  -1  -5   18.38    1.74
  -9  -1  -5   20.83    1.75
  -9  -1  -5   15.24    1.57
  -9  -1  -4   15.03    1.48
  -9  -1  -4   12.21    1.31
  -9  -1  -4   16.17    1.42
  -9  -1  -4   17.53    1.60
  -9  -1  -3   41.05    2.70
  -9  -1  -3   39.57    2.52
  -9  -1  -3   45.37    2.86
  -9  -1  -3   42.71    2.61
  -9  -1  -2   80.79    4.37
  -9  -1  -2   74.76    4.04
  -9  -1  -2   86.38    4.32
  -9  -1  -2   83.03    4.52
  -9  -1  -1   62.66    3.76
  -9  -1  -1   69.47    3.44
  -9  -1  -1   66.98    3.21
  -9  -1  -1   68.35    3.90
  -9  -1   0    1.25    0.62
  -9  -1   0    1.24    0.39
  -9  -1   0    1.09    0.34
  -9  -1   0    0.69    0.60
  -9  -1   1   72.61    3.44
  -9  -1   1   72.65    4.09
  -9  -1   1   70.78    3.96
  -9  -1   1   63.17    3.98
  -9  -1   2   74.53    3.62
  -9  -1   2   71.60    4.19
  -9  -1   2   75.76    4.13
  -9  -1   2   68.81    4.18
  -9  -1   3   44.34    2.54
  -9  -1   3   44.61    3.03
  -9  -1   3   47.33    2.99
  -9  -1   3   48.72    3.11
  -9  -1   4  131.75    6.19
  -9  -1   4  134.75    6.72
  -9  -1   4  125.06    6.69
  -9  -1   4  131.22    6.74
  -9  -1   5   46.13    2.78
  -9  -1   5   47.57    3.20
  -9  -1   5   44.45    3.11
  -9  -1   6    2.88    0.72
  -9  -1   6    3.60    0.97
  -9  -1   6    1.74    0.81
  -9  -1   7    4.20    0.86
  -9  -1   7    2.22    0.84
  -9  -1   8   74.53    4.30
  -9  -1   8   68.66    4.08
  -9  -1   8   80.18    4.63
  -9  -1   8   71.96    4.52
  -9  -1   9   85.14    5.04
  -9  -1   9   87.13    4.85
  -9  -1   9   97.90    5.43
  -9  -1  10   57.02    3.80
  -9  -1  10   59.99    3.66
  -9  -1  10   55.50    3.94
  -9  -1  11   17.24    2.00
  -9  -1  11   10.00    1.64
  -9  -1  12    0.99    1.27
  -9  -1  12    1.81    1.04
  -9  -1  12    1.05    0.97
  -9  -1  13   18.38    2.25
  -9  -1  13   17.46    2.59
  -9  -1  14   30.04    3.35
  -9  -1  15   40.01    4.04
  -9  -1  16    3.83    1.58
  -9  -1  17    0.35    1.54
  -9   0 -15    6.34    1.07
  -9   0 -15    6.70    2.04
  -9   0 -14   14.35    1.47
  -9   0 -14   14.57    2.46
  -9   0 -13   18.32    1.67
  -9   0 -12   12.49    1.35
  -9   0 -12    7.11    1.67
  -9   0 -11    3.36    0.97
  -9   0 -11    3.88    1.26
  -9   0 -11    3.31    0.89
  -9   0 -10    2.88    0.97
  -9   0 -10    2.40    1.00
  -9   0 -10    2.48    0.78
  -9   0  -9   15.70    1.72
  -9   0  -9   14.85    1.80
  -9   0  -9   19.37    1.62
  -9   0  -9   14.25    1.82
  -9   0  -8   16.12    1.65
  -9   0  -8   12.99    1.64
  -9   0  -8   11.39    1.50
  -9   0  -8   14.41    1.42
  -9   0  -7    5.33    1.12
  -9   0  -7    7.10    1.02
  -9   0  -7    8.09    1.22
  -9   0  -7    7.29    1.11
  -9   0  -6    9.46    1.30
  -9   0  -6    9.20    1.25
  -9   0  -6   11.79    1.26
  -9   0  -6    7.25    1.11
  -9   0  -5    2.87    0.79
  -9   0  -5    3.71    0.81
  -9   0  -5    3.79    0.93
  -9   0  -5    2.59    0.79
  -9   0  -4   93.71    5.32
  -9   0  -4   95.81    5.17
  -9   0  -4  104.42    5.34
  -9   0  -3   94.53    4.75
  -9   0  -3   87.95    4.80
  -9   0  -3   84.99    4.48
  -9   0  -3   87.38    4.70
  -9   0  -2   46.69    2.96
  -9   0  -2   46.06    3.08
  -9   0  -2   48.77    2.73
  -9   0  -2   55.07    3.10
  -9   0  -1   23.04    1.97
  -9   0  -1   24.80    1.58
  -9   0  -1   25.98    1.94
  -9   0   0    0.24    0.50
  -9   0   0    0.11    0.29
  -9   0   0   -0.14    0.68
  -9   0   0   -0.12    0.22
  -9   0   1   14.81    1.42
  -9   0   1   19.17    1.65
  -9   0   1   13.59    0.95
  -9   0   1   14.33    0.96
  -9   0   1   15.37    1.55
  -9   0   2    8.77    0.74
  -9   0   2    8.67    1.14
  -9   0   2    9.77    1.30
  -9   0   2    6.40    1.12
  -9   0   2    7.88    1.03
  -9   0   3   24.59    1.57
  -9   0   3   28.94    2.07
  -9   0   3   23.20    2.08
  -9   0   3   23.32    2.05
  -9   0   4  131.26    6.06
  -9   0   4  126.96    6.55
  -9   0   4  126.04    6.72
  -9   0   4  136.02    6.79
  -9   0   5  112.02    5.58
  -9   0   5  114.99    6.04
  -9   0   5  119.88    6.25
  -9   0   5  116.08    6.15
  -9   0   6   22.11    1.74
  -9   0   6   22.17    2.02
  -9   0   6   19.06    1.99
  -9   0   6   21.92    2.02
  -9   0   7   51.63    3.10
  -9   0   7   43.56    3.20
  -9   0   8   47.21    3.00
  -9   0   8   39.11    3.07
  -9   0   9   22.73    1.91
  -9   0   9   24.61    2.13
  -9   0  10    0.40    0.69
  -9   0  10    0.52    0.83
  -9   0  11    2.03    1.11
  -9   0  12   24.64    3.10
  -9   0  12   26.24    2.62
  -9   0  13   39.43    3.88
  -9   0  14   12.06    2.31
  -9   0  15   14.39    2.55
  -9   0  16    2.18    1.55
  -9   1 -15   13.76    1.60
  -9   1 -14   17.80    2.70
  -9   1 -14   17.76    1.76
  -9   1 -13   12.97    2.41
  -9   1 -13   13.29    1.53
  -9   1 -12    1.08    0.69
  -9   1 -11    2.23    1.26
  -9   1 -11    0.28    1.16
  -9   1 -11    1.61    0.76
  -9   1 -10   20.34    2.30
  -9   1 -10   23.48    2.16
  -9   1 -10   25.62    2.04
  -9   1  -9   41.27    3.19
  -9   1  -9   44.72    3.11
  -9   1  -9   44.94    2.91
  -9   1  -8   16.09    1.61
  -9   1  -8   18.43    1.79
  -9   1  -7    0.66    0.65
  -9   1  -7    0.34    0.64
  -9   1  -7    0.15    0.56
  -9   1  -6    9.24    1.23
  -9   1  -6   11.15    1.34
  -9   1  -6   11.07    1.41
  -9   1  -6   10.33    1.25
  -9   1  -5   21.98    1.94
  -9   1  -5   23.43    1.91
  -9   1  -5   26.41    1.99
  -9   1  -5   21.99    1.98
  -9   1  -4   67.38    3.86
  -9   1  -4   62.69    3.66
  -9   1  -4   73.70    3.92
  -9   1  -4   61.27    3.86
  -9   1  -3   10.85    1.34
  -9   1  -3   11.17    1.30
  -9   1  -3   10.67    1.13
  -9   1  -3   11.35    1.26
  -9   1  -2    0.28    0.60
  -9   1  -2    1.06    0.65
  -9   1  -2    1.44    0.48
  -9   1  -2    0.12    0.50
  -9   1  -1    3.40    0.85
  -9   1  -1    4.39    0.62
  -9   1  -1    5.86    0.91
  -9   1   0    5.83    1.02
  -9   1   0    5.87    0.61
  -9   1   0    5.41    0.92
  -9   1   1    0.76    0.60
  -9   1   1    0.48    0.49
  -9   1   1    0.48    0.23
  -9   1   1    0.56    0.21
  -9   1   1    1.05    0.64
  -9   1   1    0.29    0.50
  -9   1   2    2.14    0.33
  -9   1   2    1.47    0.63
  -9   1   2    2.19    0.73
  -9   1   2    2.23    0.70
  -9   1   2    1.50    0.60
  -9   1   3    0.59    0.29
  -9   1   3    0.13    0.55
  -9   1   3    0.33    0.62
  -9   1   3    0.40    0.47
  -9   1   3    0.31    0.54
  -9   1   4    3.95    0.90
  -9   1   4    5.94    1.11
  -9   1   4    4.16    0.88
  -9   1   4    5.58    1.01
  -9   1   4    5.29    0.65
  -9   1   5    0.84    0.63
  -9   1   5    0.18    0.72
  -9   1   5    0.57    0.44
  -9   1   5    0.33    0.61
  -9   1   6   45.95    2.76
  -9   1   6   53.02    3.48
  -9   1   6   45.27    3.08
  -9   1   6   43.74    3.17
  -9   1   7   77.06    4.07
  -9   1   7   64.89    4.30
  -9   1   7   76.01    4.60
  -9   1   7   72.06    4.32
  -9   1   8   53.40    3.35
  -9   1   8   55.02    3.78
  -9   1   8   52.17    3.54
  -9   1   9    0.15    0.72
  -9   1   9   -0.64    1.03
  -9   1  11   46.74    4.34
  -9   1  14    0.37    1.32
  -9   1  15    1.13    1.53
  -9   1  16    9.47    2.31
  -9   2 -15   13.71    1.67
  -9   2 -14    4.77    1.11
  -9   2 -13    1.08    1.36
  -9   2 -13    0.15    0.82
  -9   2 -12    7.62    1.30
  -9   2 -11   21.19    2.42
  -9   2 -11   22.88    2.04
  -9   2 -10   16.81    2.19
  -9   2 -10   25.48    2.13
  -9   2  -9    4.02    1.19
  -9   2  -9    4.71    1.51
  -9   2  -9    2.67    0.91
  -9   2  -8   -0.37    0.96
  -9   2  -8    0.83    0.80
  -9   2  -8   -0.15    0.71
  -9   2  -7    9.60    1.44
  -9   2  -7   11.84    1.42
  -9   2  -7   11.34    1.41
  -9   2  -6   15.50    1.72
  -9   2  -6   20.17    1.83
  -9   2  -6   19.13    1.82
  -9   2  -5    6.33    1.05
  -9   2  -5    5.62    1.07
  -9   2  -4    4.82    0.90
  -9   2  -4    3.80    0.80
  -9   2  -4    4.28    0.94
  -9   2  -4    5.09    0.98
  -9   2  -3    1.45    0.66
  -9   2  -3    0.73    0.57
  -9   2  -3    1.02    0.67
  -9   2  -3    0.57    0.69
  -9   2  -2    1.26    0.58
  -9   2  -2    1.05    0.51
  -9   2  -2    0.58    0.62
  -9   2  -1    6.61    0.97
  -9   2  -1    7.07    0.78
  -9   2  -1    5.21    1.00
  -9   2   0   36.49    2.43
  -9   2   0   36.16    1.92
  -9   2   0   37.42    2.62
  -9   2   1   61.73    3.92
  -9   2   1   67.28    3.70
  -9   2   1   61.25    3.82
  -9   2   1   73.00    3.99
  -9   2   2   12.85    1.33
  -9   2   2   12.15    1.50
  -9   2   2   13.81    1.52
  -9   2   3    6.87    1.00
  -9   2   3    7.78    1.26
  -9   2   3    8.36    1.12
  -9   2   3    7.30    1.16
  -9   2   4   32.21    2.75
  -9   2   4   38.07    2.53
  -9   2   4   40.63    2.82
  -9   2   4   41.53    2.72
  -9   2   5   41.19    2.71
  -9   2   5   40.00    3.01
  -9   2   5   35.72    2.83
  -9   2   5   43.55    2.81
  -9   2   6   84.65    4.79
  -9   2   6   91.55    5.26
  -9   2   6   86.58    5.00
  -9   2   7   57.12    3.84
  -9   2   7   53.30    3.45
  -9   2   7   53.44    3.65
  -9   2   8   35.83    2.92
  -9   2   8   30.28    2.52
  -9   2   9   15.19    1.91
  -9   2   9    9.66    1.46
  -9   2  10   67.78    5.33
  -9   2  10   67.67    4.59
  -9   2  11   47.52    4.41
  -9   2  11   52.50    3.92
  -9   2  12   19.16    2.93
  -9   2  15   15.74    2.15
  -9   2  15   12.82    2.50
  -9   3 -14    1.56    0.96
  -9   3 -13   19.60    2.07
  -9   3 -12   29.31    2.51
  -9   3 -11   21.41    2.08
  -9   3 -10   10.15    1.46
  -9   3 -10    8.98    1.97
  -9   3 -10    9.46    1.60
  -9   3  -9    0.63    0.96
  -9   3  -9    1.32    0.88
  -9   3  -8   22.22    2.24
  -9   3  -8   20.99    2.05
  -9   3  -8   22.57    2.08
  -9   3  -7   26.14    2.36
  -9   3  -7   22.76    2.14
  -9   3  -7   29.03    2.33
  -9   3  -6   11.35    1.44
  -9   3  -6   12.71    1.46
  -9   3  -5    5.91    1.09
  -9   3  -5    4.86    1.09
  -9   3  -5    6.73    1.16
  -9   3  -4    4.09    0.92
  -9   3  -4    3.25    0.84
  -9   3  -4    5.58    1.03
  -9   3  -3    1.61    0.73
  -9   3  -3    1.94    0.77
  -9   3  -3    1.85    0.81
  -9   3  -2   34.72    2.69
  -9   3  -2   42.06    2.67
  -9   3  -1  132.64    6.96
  -9   3  -1  145.01    6.86
  -9   3   0  138.80    6.97
  -9   3   0  138.06    7.02
  -9   3   0  137.29    6.74
  -9   3   1   36.24    2.65
  -9   3   1   38.84    2.76
  -9   3   1   34.88    2.42
  -9   3   1   39.26    2.80
  -9   3   2    4.36    0.98
  -9   3   2    4.06    0.80
  -9   3   2    4.37    0.98
  -9   3   2    5.88    1.04
  -9   3   3   63.28    3.77
  -9   3   3   73.37    4.30
  -9   3   3   66.78    4.09
  -9   3   3   75.34    4.14
  -9   3   4   40.99    2.62
  -9   3   4   41.16    3.05
  -9   3   4   39.04    2.76
  -9   3   4   37.23    2.78
  -9   3   5   21.94    2.21
  -9   3   5   26.94    1.98
  -9   3   5   22.13    2.08
  -9   3   5   26.45    2.10
  -9   3   6   31.07    2.71
  -9   3   6   32.18    2.39
  -9   3   6   38.72    2.60
  -9   3   6   29.94    2.52
  -9   3   7    5.59    1.37
  -9   3   7    9.50    1.28
  -9   3   7    8.23    1.39
  -9   3   7    6.57    1.17
  -9   3   8   26.10    2.36
  -9   3   8   22.53    2.15
  -9   3   9   66.21    4.07
  -9   3   9   66.72    4.52
  -9   3  10   51.17    4.62
  -9   3  10   58.33    4.19
  -9   3  11    9.70    2.20
  -9   3  12    0.76    1.37
  -9   3  13    1.56    1.47
  -9   3  14   11.68    1.94
  -9   3  14    8.73    2.24
  -9   3  15   13.78    2.21
  -9   4 -14    6.50    1.39
  -9   4 -13    8.91    1.56
  -9   4 -12   11.07    1.67
  -9   4 -11    7.23    1.45
  -9   4 -10    6.24    1.34
  -9   4 -10    5.25    1.73
  -9   4 -10    4.63    1.52
  -9   4  -9    2.17    0.95
  -9   4  -9    3.03    1.68
  -9   4  -9    3.47    1.15
  -9   4  -8   46.64    3.29
  -9   4  -8   42.25    3.99
  -9   4  -8   46.09    3.42
  -9   4  -7   52.94    3.59
  -9   4  -7   45.07    3.31
  -9   4  -7   50.84    3.46
  -9   4  -6    3.39    1.03
  -9   4  -6    3.28    1.05
  -9   4  -6    1.59    0.80
  -9   4  -5    6.07    1.11
  -9   4  -5    2.85    0.95
  -9   4  -5    4.46    1.48
  -9   4  -5    4.61    1.12
  -9   4  -4   19.77    1.96
  -9   4  -4   22.30    1.94
  -9   4  -4   24.24    2.11
  -9   4  -3   19.60    1.88
  -9   4  -3   18.26    1.76
  -9   4  -3   22.28    2.02
  -9   4  -2   24.05    1.94
  -9   4  -2   22.72    2.04
  -9   4  -1   15.72    1.52
  -9   4  -1   19.18    1.76
  -9   4   0    0.48    0.61
  -9   4   0   -0.15    0.62
  -9   4   0    0.33    0.72
  -9   4   1    2.33    0.71
  -9   4   1    1.85    0.90
  -9   4   1    1.34    0.76
  -9   4   1    0.98    0.81
  -9   4   2    3.98    1.11
  -9   4   2    3.66    0.79
  -9   4   2    5.43    1.12
  -9   4   2    3.94    1.00
  -9   4   3   34.99    2.76
  -9   4   3   31.55    2.26
  -9   4   3   36.74    2.66
  -9   4   3   35.09    2.59
  -9   4   4   21.13    1.74
  -9   4   4   22.45    2.19
  -9   4   4   21.92    2.03
  -9   4   4   23.90    2.06
  -9   4   5    3.52    1.12
  -9   4   5    2.64    0.75
  -9   4   5    3.46    0.93
  -9   4   5    2.42    0.81
  -9   4   6    0.38    0.63
  -9   4   6   -0.61    1.00
  -9   4   6    0.17    0.73
  -9   4   6   -0.16    0.64
  -9   4   7   25.18    2.27
  -9   4   7   29.34    2.31
  -9   4   7   23.42    2.01
  -9   4   7   26.56    2.59
  -9   4   8   72.96    4.27
  -9   4   8   74.53    4.46
  -9   4   8   71.92    4.70
  -9   4   8   65.64    4.10
  -9   4   9   70.66    4.67
  -9   4   9   74.42    5.56
  -9   4   9   63.81    4.32
  -9   4  10   38.72    3.96
  -9   4  11    0.77    1.42
  -9   4  12    4.33    1.81
  -9   4  12    3.67    1.48
  -9   4  13    8.73    1.81
  -9   4  13   12.46    2.50
  -9   4  14   16.08    2.22
  -9   4  14   16.34    2.91
  -9   4  15    7.33    1.77
  -9   5 -12    0.21    0.99
  -9   5 -11   -0.61    1.10
  -9   5 -10    8.99    1.54
  -9   5  -9   18.65    2.12
  -9   5  -9   18.04    2.25
  -9   5  -8   22.85    2.29
  -9   5  -8   19.09    2.80
  -9   5  -8   23.82    2.43
  -9   5  -7   14.87    1.85
  -9   5  -7   14.38    2.37
  -9   5  -7   16.27    2.03
  -9   5  -6    0.82    0.74
  -9   5  -6   -0.19    0.91
  -9   5  -6   -0.31    1.15
  -9   5  -6   -0.37    0.86
  -9   5  -5    3.58    0.98
  -9   5  -5    2.95    1.02
  -9   5  -5    3.92    1.48
  -9   5  -5    2.61    1.02
  -9   5  -4   48.72    3.29
  -9   5  -4   47.93    3.15
  -9   5  -4   44.53    3.32
  -9   5  -3   44.33    3.00
  -9   5  -3   38.52    2.79
  -9   5  -2   31.89    2.49
  -9   5  -2   31.23    2.33
  -9   5  -2   33.69    3.19
  -9   5  -1    6.72    1.05
  -9   5  -1    9.45    1.35
  -9   5  -1   11.08    1.89
  -9   5   0   15.34    2.17
  -9   5   0   12.58    1.59
  -9   5   0   14.95    1.44
  -9   5   0   15.89    1.79
  -9   5   0   15.43    2.15
  -9   5   1   59.36    4.54
  -9   5   1   64.20    3.94
  -9   5   1   66.16    3.69
  -9   5   1   65.31    4.09
  -9   5   1   71.57    4.80
  -9   5   2   58.23    4.49
  -9   5   2   63.19    3.66
  -9   5   2   72.06    4.25
  -9   5   2   71.98    4.18
  -9   5   2   62.95    3.92
  -9   5   2   65.19    4.61
  -9   5   3   74.56    4.41
  -9   5   3   63.86    3.73
  -9   5   3   72.47    4.29
  -9   5   3   71.49    4.82
  -9   5   3   64.66    4.05
  -9   5   4   13.90    1.84
  -9   5   4   13.73    1.38
  -9   5   4   16.90    2.17
  -9   5   4   14.40    1.63
  -9   5   4   15.49    1.73
  -9   5   5    2.80    1.12
  -9   5   5    2.44    0.74
  -9   5   5    2.02    1.05
  -9   5   5    3.46    0.97
  -9   5   5    3.44    0.99
  -9   5   6   42.86    2.82
  -9   5   6   48.28    3.49
  -9   5   6   43.81    3.58
  -9   5   6   44.02    3.14
  -9   5   6   45.51    3.18
  -9   5   7   58.47    4.12
  -9   5   7   60.13    3.78
  -9   5   7   53.70    3.74
  -9   5   7   67.16    4.51
  -9   5   8   52.93    3.64
  -9   5   8   51.86    3.54
  -9   5   9   16.58    2.70
  -9   5   9   16.55    1.75
  -9   5   9   12.32    1.70
  -9   5  10    0.79    0.84
  -9   5  10   -0.39    1.42
  -9   5  10    0.30    1.24
  -9   5  11    0.79    1.46
  -9   5  11    0.30    1.25
  -9   5  12   23.45    3.30
  -9   5  12   24.32    3.02
  -9   5  13   11.99    2.48
  -9   5  13   11.90    2.15
  -9   6  -9    4.68    1.29
  -9   6  -9    4.85    1.44
  -9   6  -8    3.97    1.33
  -9   6  -8   -0.22    1.17
  -9   6  -7   -0.35    1.27
  -9   6  -7    0.20    0.99
  -9   6  -6    1.01    0.78
  -9   6  -6    2.23    1.00
  -9   6  -6    3.33    1.61
  -9   6  -6    3.27    1.10
  -9   6  -5    3.84    1.06
  -9   6  -5    7.56    1.43
  -9   6  -5    4.16    1.51
  -9   6  -5    5.05    1.23
  -9   6  -4   38.90    2.79
  -9   6  -4   40.41    2.97
  -9   6  -4   37.36    3.03
  -9   6  -4   37.18    3.67
  -9   6  -3   12.69    2.09
  -9   6  -3   12.85    1.60
  -9   6  -3   11.35    1.47
  -9   6  -2    0.28    0.99
  -9   6  -2   -0.14    0.66
  -9   6  -2   -0.31    0.93
  -9   6  -1    7.87    1.15
  -9   6  -1    7.88    1.38
  -9   6  -1    6.54    1.21
  -9   6   0   57.42    3.35
  -9   6   0   53.50    3.51
  -9   6   0   56.10    3.76
  -9   6   1   71.16    4.02
  -9   6   1   73.52    4.32
  -9   6   1   79.05    5.26
  -9   6   1   73.65    4.51
  -9   6   2   22.74    2.21
  -9   6   2   21.41    1.72
  -9   6   2   17.91    1.90
  -9   6   2   17.97    2.38
  -9   6   2   22.77    2.17
  -9   6   3   -0.19    0.87
  -9   6   3    0.44    0.58
  -9   6   3   -0.18    0.71
  -9   6   3   -0.61    1.02
  -9   6   3    0.80    1.23
  -9   6   4   17.88    2.02
  -9   6   4   16.75    1.77
  -9   6   4   16.54    1.86
  -9   6   4   18.43    2.34
  -9   6   5   27.56    2.57
  -9   6   5   25.89    2.29
  -9   6   5   30.60    2.52
  -9   6   5   25.89    2.74
  -9   6   6   56.81    4.03
  -9   6   6   68.09    5.17
  -9   6   6   55.67    3.80
  -9   6   6   60.45    3.77
  -9   6   6   53.90    4.24
  -9   6   7   33.06    3.66
  -9   6   7   26.67    2.43
  -9   6   7   32.06    2.62
  -9   6   7   32.98    3.05
  -9   6   8   14.35    1.71
  -9   6   8   13.76    1.71
  -9   6   8   12.77    2.48
  -9   6   9    0.18    0.72
  -9   6   9   -0.56    0.87
  -9   6   9    0.39    1.46
  -9   6  10   17.29    1.89
  -9   6  10   18.40    2.03
  -9   6  10   18.65    2.93
  -9   6  11   14.23    2.75
  -9   6  11   15.33    1.92
  -9   6  12   26.94    3.47
  -9   6  12   18.40    2.14
  -9   7  -6   25.15    2.58
  -9   7  -6   25.37    2.36
  -9   7  -5   12.28    1.62
  -9   7  -5   13.64    1.90
  -9   7  -5   14.89    2.40
  -9   7  -5   14.78    1.83
  -9   7  -4   18.89    1.88
  -9   7  -4   16.01    1.86
  -9   7  -4   17.99    2.09
  -9   7  -4   15.34    2.47
  -9   7  -3    0.44    0.67
  -9   7  -3    0.83    0.90
  -9   7  -3   -0.31    1.22
  -9   7  -2   10.84    1.40
  -9   7  -2    9.07    1.92
  -9   7  -2   10.71    1.49
  -9   7  -1   14.53    1.52
  -9   7  -1   15.28    1.71
  -9   7  -1   11.82    1.76
  -9   7  -1   11.39    2.01
  -9   7   0   27.31    2.27
  -9   7   0   25.46    2.44
  -9   7   0   22.20    2.71
  -9   7   0   25.20    1.98
  -9   7   1   28.00    2.34
  -9   7   1   27.09    2.92
  -9   7   1   30.90    2.64
  -9   7   2    3.79    1.06
  -9   7   2    4.66    1.22
  -9   7   2    3.39    1.29
  -9   7   3    1.32    0.90
  -9   7   3    2.26    1.21
  -9   7   3    0.97    0.86
  -9   7   3    0.61    0.88
  -9   7   4   35.43    2.71
  -9   7   4   39.87    2.98
  -9   7   4   36.32    3.20
  -9   7   4   34.00    3.35
  -9   7   5   47.15    3.19
  -9   7   5   48.75    3.43
  -9   7   5   56.69    4.60
  -9   7   6   52.38    3.53
  -9   7   6   47.07    3.21
  -9   7   6   42.92    3.79
  -9   7   6   38.40    4.15
  -9   7   7    9.28    2.16
  -9   7   7    9.85    1.50
  -9   7   7    5.42    1.21
  -9   7   8    1.91    1.62
  -9   7   8   -0.17    0.90
  -9   7   8    0.56    0.82
  -9   7   9    7.86    2.18
  -9   7   9    7.81    1.37
  -9   7   9    8.51    1.44
  -9   7  10   27.83    3.58
  -9   7  10   30.18    2.59
  -9   7  10   27.01    2.47
  -9   7  11   19.84    3.21
  -9   7  11   16.70    2.06
  -9   7  11   24.56    2.25
  -9   7  12    5.12    1.26
  -9   7  13    1.70    1.03
  -9   8  -3    9.35    2.14
  -9   8  -2   23.19    2.98
  -9   8  -1   17.21    2.13
  -9   8  -1   16.15    2.43
  -9   8   0    9.00    1.60
  -9   8   0    5.99    1.63
  -9   8   1   -0.29    1.03
  -9   8   1    0.62    0.90
  -9   8   2    4.47    1.45
  -9   8   2    5.32    1.23
  -9   8   3   21.32    2.25
  -9   8   3   22.35    2.65
  -9   8   3   22.31    2.94
  -9   8   4   31.63    3.48
  -9   8   4   26.88    2.58
  -9   8   5    9.90    1.57
  -9   8   5   11.19    2.37
  -9   8   6    0.81    0.95
  -9   8   6    0.36    1.44
  -9   8   7    2.01    1.02
  -9   8   7    1.87    1.48
  -9   8   8    7.07    1.40
  -9   8   8    5.79    1.76
  -9   8   9   14.52    1.88
  -9   8   9   22.22    3.15
  -9   8  10   12.66    1.72
  -9   8  10   13.44    2.63
  -9   8  11    3.62    1.15
  -9   9  -1    7.27    1.99
  -9   9   0    2.55    1.47
  -9   9   1    0.31    1.14
  -9   9   2   11.61    2.10
  -9   9   6    1.44    1.46
  -9   9   7    4.48    2.03
  -9   9   8    9.28    2.40
  -9   9   9   18.69    3.06
  -8 -16 -13    1.17    1.39
  -8 -16 -12    1.21    1.46
  -8 -16 -11    4.63    1.72
  -8 -16 -10    3.79    1.70
  -8 -16  -9    1.61    1.37
  -8 -16  -8    0.99    1.37
  -8 -16  -5    4.29    1.37
  -8 -15 -14   -0.26    1.19
  -8 -15 -13    2.73    1.52
  -8 -15 -12    5.03    1.73
  -8 -15 -11    2.86    1.43
  -8 -15 -11    4.57    1.57
  -8 -15 -10    1.76    1.44
  -8 -15 -10    2.73    1.24
  -8 -15  -9   -1.49    1.44
  -8 -15  -8    1.52    1.29
  -8 -15  -8    2.18    1.45
  -8 -15  -7    2.17    1.37
  -8 -15  -7    2.77    1.39
  -8 -15  -6    4.60    1.53
  -8 -15  -6    5.67    1.69
  -8 -15  -6    0.90    1.29
  -8 -15  -5    0.92    1.30
  -8 -15  -5    1.28    1.21
  -8 -15  -5    1.68    1.23
  -8 -15  -4   -0.91    1.35
  -8 -15  -4   -0.33    1.27
  -8 -15  -4   -0.79    1.19
  -8 -15  -3    0.92    1.30
  -8 -15  -3   -0.18    0.96
  -8 -15  -2    2.06    1.13
  -8 -15  -1    4.25    1.69
  -8 -15   0    1.83    1.35
  -8 -15   1    0.30    1.50
  -8 -14 -15   -0.72    1.21
  -8 -14 -14    3.45    1.46
  -8 -14 -14    3.56    1.57
  -8 -14 -13    9.29    1.51
  -8 -14 -13    9.66    1.96
  -8 -14 -13   12.45    2.04
  -8 -14 -12   10.22    1.52
  -8 -14 -12   10.74    2.07
  -8 -14 -12   11.79    1.86
  -8 -14 -12   14.58    2.10
  -8 -14 -11   -0.55    1.27
  -8 -14 -11    0.27    1.20
  -8 -14 -11    1.15    1.25
  -8 -14 -11    0.65    1.00
  -8 -14 -10   -0.27    1.22
  -8 -14 -10   -0.57    1.13
  -8 -14 -10   -0.68    1.16
  -8 -14  -9    4.71    1.52
  -8 -14  -9    3.69    1.42
  -8 -14  -9    0.93    1.17
  -8 -14  -8    1.69    1.48
  -8 -14  -8    3.73    1.47
  -8 -14  -8    5.34    1.57
  -8 -14  -8    5.77    1.57
  -8 -14  -7    4.01    1.46
  -8 -14  -7    6.14    1.52
  -8 -14  -7    6.45    1.70
  -8 -14  -7    3.72    1.34
  -8 -14  -6    9.63    1.90
  -8 -14  -6    8.65    1.66
  -8 -14  -6   10.25    1.92
  -8 -14  -6   11.31    1.88
  -8 -14  -5    4.14    1.48
  -8 -14  -5    2.67    1.41
  -8 -14  -5    1.93    1.12
  -8 -14  -4    0.83    1.04
  -8 -14  -4    3.62    1.46
  -8 -14  -4    0.36    0.99
  -8 -14  -3    5.80    1.67
  -8 -14  -3    5.21    1.21
  -8 -14  -2   12.51    1.64
  -8 -14  -1    2.55    1.44
  -8 -14  -1    2.20    0.96
  -8 -14   0    1.10    1.12
  -8 -14   0    0.65    1.20
  -8 -14   0    1.23    0.83
  -8 -14   1    0.28    1.17
  -8 -14   1   -0.33    1.11
  -8 -14   1   -0.38    0.77
  -8 -14   2    3.32    1.34
  -8 -14   2    3.72    1.69
  -8 -14   3   12.20    2.13
  -8 -14   3   12.43    2.39
  -8 -14   4   10.29    2.10
  -8 -14   5    1.12    1.28
  -8 -14   6    1.96    1.44
  -8 -14   7    0.28    1.26
  -8 -14   8    1.95    1.35
  -8 -13 -14    4.87    1.65
  -8 -13 -14    2.46    1.06
  -8 -13 -14    3.30    1.24
  -8 -13 -13    4.46    1.15
  -8 -13 -13    7.26    1.65
  -8 -13 -13    8.79    1.77
  -8 -13 -13    3.78    1.14
  -8 -13 -12    1.69    0.91
  -8 -13 -12    0.53    1.19
  -8 -13 -12    2.91    1.32
  -8 -13 -12    0.19    0.97
  -8 -13 -11    1.59    0.88
  -8 -13 -11    1.83    1.16
  -8 -13 -11    0.78    1.06
  -8 -13 -11    1.40    1.05
  -8 -13 -10    0.66    0.91
  -8 -13 -10    2.32    1.23
  -8 -13 -10    1.03    1.11
  -8 -13 -10    2.33    1.23
  -8 -13  -9   14.90    2.10
  -8 -13  -9   14.04    1.77
  -8 -13  -9   12.77    2.07
  -8 -13  -9   14.06    2.09
  -8 -13  -9   11.23    1.87
  -8 -13  -8    5.47    1.52
  -8 -13  -8    7.28    1.63
  -8 -13  -8    8.39    1.66
  -8 -13  -8    7.25    1.38
  -8 -13  -7    2.92    1.16
  -8 -13  -7    1.77    1.15
  -8 -13  -7    4.43    1.37
  -8 -13  -6    0.23    1.04
  -8 -13  -6   -1.51    1.33
  -8 -13  -6    0.38    0.96
  -8 -13  -5    4.53    1.35
  -8 -13  -5    4.75    1.40
  -8 -13  -5    1.58    1.00
  -8 -13  -4   13.46    1.98
  -8 -13  -4   15.35    1.74
  -8 -13  -4   15.71    2.06
  -8 -13  -3   15.46    2.18
  -8 -13  -3   15.79    1.77
  -8 -13  -3   16.95    2.23
  -8 -13  -3   13.68    1.06
  -8 -13  -2    6.46    1.55
  -8 -13  -2    5.22    0.66
  -8 -13  -2    7.25    1.23
  -8 -13  -2    6.47    1.54
  -8 -13  -1   -0.14    0.77
  -8 -13  -1   -0.46    0.49
  -8 -13  -1    0.29    1.08
  -8 -13   0    2.02    0.84
  -8 -13   0    1.77    0.47
  -8 -13   0    2.40    1.30
  -8 -13   1    7.60    0.81
  -8 -13   1    7.94    1.77
  -8 -13   1    7.81    1.14
  -8 -13   1   10.71    1.78
  -8 -13   2   13.71    1.13
  -8 -13   2   16.51    2.34
  -8 -13   2   16.08    1.48
  -8 -13   2   12.23    1.98
  -8 -13   3   14.77    1.28
  -8 -13   3   12.39    2.22
  -8 -13   3   17.20    1.54
  -8 -13   3   16.56    2.24
  -8 -13   4    6.97    0.95
  -8 -13   4    7.67    1.06
  -8 -13   4    5.19    1.74
  -8 -13   4    6.78    1.64
  -8 -13   5    0.65    0.68
  -8 -13   5    1.33    1.35
  -8 -13   5   -0.25    1.28
  -8 -13   6    7.29    1.09
  -8 -13   6    6.47    1.96
  -8 -13   6    7.83    1.80
  -8 -13   7   12.43    2.08
  -8 -13   8    3.03    1.36
  -8 -13   9   -0.25    1.35
  -8 -12 -16    9.96    1.37
  -8 -12 -15   11.16    1.65
  -8 -12 -15   14.39    1.59
  -8 -12 -14   10.24    1.37
  -8 -12 -14   11.19    1.87
  -8 -12 -14   13.48    2.08
  -8 -12 -14   10.46    1.60
  -8 -12 -13    4.82    1.04
  -8 -12 -13    4.60    1.48
  -8 -12 -13    4.82    1.49
  -8 -12 -13    6.29    1.29
  -8 -12 -12    0.28    0.73
  -8 -12 -12   -0.72    1.10
  -8 -12 -12   -0.25    0.97
  -8 -12 -12   -0.18    0.89
  -8 -12 -11    7.31    1.34
  -8 -12 -11   10.44    1.70
  -8 -12 -11    6.15    1.55
  -8 -12 -11    6.82    1.38
  -8 -12 -10    7.50    1.59
  -8 -12 -10    6.27    1.28
  -8 -12 -10   12.23    1.85
  -8 -12 -10    7.48    1.63
  -8 -12 -10    9.62    1.56
  -8 -12  -9   17.70    2.30
  -8 -12  -9   21.51    2.07
  -8 -12  -9   21.25    2.44
  -8 -12  -9   28.26    2.62
  -8 -12  -9   26.34    2.39
  -8 -12  -8    3.78    1.27
  -8 -12  -8    4.12    1.22
  -8 -12  -8    5.96    1.39
  -8 -12  -8    2.78    1.16
  -8 -12  -8    2.88    1.06
  -8 -12  -7    5.08    1.33
  -8 -12  -7    3.52    1.08
  -8 -12  -7    2.59    1.14
  -8 -12  -7    3.69    1.32
  -8 -12  -6   11.41    1.14
  -8 -12  -6   13.73    1.89
  -8 -12  -6   14.21    1.76
  -8 -12  -6   12.05    1.52
  -8 -12  -6   14.84    1.79
  -8 -12  -6   12.37    1.82
  -8 -12  -5   16.01    1.29
  -8 -12  -5   14.99    2.01
  -8 -12  -5   20.96    1.97
  -8 -12  -5   16.94    1.74
  -8 -12  -5   16.64    2.05
  -8 -12  -4   14.31    1.88
  -8 -12  -4   11.98    1.05
  -8 -12  -4    8.03    1.29
  -8 -12  -4   14.73    1.60
  -8 -12  -4    8.80    1.79
  -8 -12  -3    4.75    1.28
  -8 -12  -3    3.13    0.59
  -8 -12  -3    2.85    0.94
  -8 -12  -3    3.58    0.95
  -8 -12  -3    2.34    1.16
  -8 -12  -2    2.71    1.07
  -8 -12  -2    0.91    0.45
  -8 -12  -2    0.76    0.68
  -8 -12  -2    0.40    0.72
  -8 -12  -2    0.96    0.98
  -8 -12  -1    1.65    0.81
  -8 -12  -1    3.69    0.94
  -8 -12  -1    2.56    0.55
  -8 -12   0    3.01    0.86
  -8 -12   0    1.62    0.50
  -8 -12   0    2.69    0.88
  -8 -12   1   11.02    1.73
  -8 -12   1    8.04    0.90
  -8 -12   2   16.43    2.11
  -8 -12   2   12.65    2.10
  -8 -12   2   17.22    1.33
  -8 -12   3    4.51    1.32
  -8 -12   3    1.76    1.20
  -8 -12   3    4.72    0.81
  -8 -12   4    5.08    1.52
  -8 -12   4    3.85    1.41
  -8 -12   4    3.57    0.77
  -8 -12   5   16.36    2.14
  -8 -12   5   14.34    2.28
  -8 -12   5   14.32    1.40
  -8 -12   6   13.44    1.46
  -8 -12   6   15.29    2.45
  -8 -12   6   15.78    2.11
  -8 -12   7   15.01    2.53
  -8 -12   7   17.20    2.20
  -8 -12   8    1.63    1.33
  -8 -12   8    1.61    1.18
  -8 -12   9    0.23    1.18
  -8 -12  10    2.50    1.28
  -8 -11 -17    5.45    1.16
  -8 -11 -16   14.33    1.57
  -8 -11 -15    9.82    1.33
  -8 -11 -15    9.22    1.77
  -8 -11 -15    6.94    1.32
  -8 -11 -14    0.78    0.74
  -8 -11 -14    1.55    1.04
  -8 -11 -14    1.49    1.20
  -8 -11 -14    0.90    0.83
  -8 -11 -13    0.65    0.76
  -8 -11 -13    0.66    0.95
  -8 -11 -13    0.73    1.05
  -8 -11 -13    0.31    0.76
  -8 -11 -12    8.90    1.26
  -8 -11 -12    8.30    1.57
  -8 -11 -12   10.12    1.69
  -8 -11 -12    9.24    1.39
  -8 -11 -11   20.34    2.21
  -8 -11 -11   17.53    2.11
  -8 -11 -11   17.21    1.83
  -8 -11 -10   -0.23    0.92
  -8 -11 -10   -0.84    1.09
  -8 -11 -10   -0.16    0.82
  -8 -11 -10   -0.14    0.75
  -8 -11  -9   -0.45    1.01
  -8 -11  -9   -0.20    0.95
  -8 -11  -9    0.17    0.71
  -8 -11  -9    0.15    0.63
  -8 -11  -8    1.76    1.00
  -8 -11  -8    2.51    0.84
  -8 -11  -8    2.20    0.98
  -8 -11  -8    3.50    1.05
  -8 -11  -7   11.35    1.24
  -8 -11  -7   11.53    1.71
  -8 -11  -7   13.93    1.58
  -8 -11  -7   11.62    1.60
  -8 -11  -7   12.55    1.68
  -8 -11  -6   26.36    1.82
  -8 -11  -6   24.73    2.47
  -8 -11  -6   23.22    2.24
  -8 -11  -6   27.18    2.30
  -8 -11  -6   27.93    2.22
  -8 -11  -6   28.87    2.50
  -8 -11  -5   27.32    2.46
  -8 -11  -5   26.78    1.82
  -8 -11  -5   30.14    2.32
  -8 -11  -5   34.13    2.46
  -8 -11  -5   24.63    2.48
  -8 -11  -4   12.17    1.44
  -8 -11  -4   10.66    1.53
  -8 -11  -4   13.16    1.52
  -8 -11  -4    9.67    1.04
  -8 -11  -4   11.82    1.73
  -8 -11  -3   -0.36    0.55
  -8 -11  -3   -0.70    0.77
  -8 -11  -3   -0.85    1.09
  -8 -11  -2    6.95    1.09
  -8 -11  -2    5.18    0.78
  -8 -11  -1   35.42    2.65
  -8 -11  -1   37.83    2.19
  -8 -11   0   30.60    2.41
  -8 -11   0   32.12    1.99
  -8 -11   1    6.52    0.86
  -8 -11   1    6.00    1.11
  -8 -11   1    5.89    1.34
  -8 -11   2    0.09    0.47
  -8 -11   2   -0.52    0.98
  -8 -11   2   -0.48    0.76
  -8 -11   3    1.75    0.65
  -8 -11   3    3.52    1.37
  -8 -11   3    2.16    0.96
  -8 -11   4   23.16    1.81
  -8 -11   4   23.18    2.70
  -8 -11   4   21.11    2.26
  -8 -11   5   32.02    2.36
  -8 -11   5   39.14    3.02
  -8 -11   5   35.16    3.33
  -8 -11   6   10.68    1.69
  -8 -11   6    8.61    1.79
  -8 -11   7   10.70    1.69
  -8 -11   7   10.28    1.89
  -8 -11   8    0.41    0.95
  -8 -11   8   -0.30    1.13
  -8 -11   9    5.81    1.37
  -8 -11   9    4.61    1.57
  -8 -11  10   11.51    1.75
  -8 -11  10   12.29    2.24
  -8 -11  11    5.91    1.40
  -8 -11  11   10.61    2.16
  -8 -10 -19    1.24    0.86
  -8 -10 -18    2.43    0.85
  -8 -10 -17   -0.13    0.68
  -8 -10 -16    1.28    1.06
  -8 -10 -16    0.13    0.68
  -8 -10 -15    1.49    1.14
  -8 -10 -15    0.26    0.70
  -8 -10 -14   10.05    1.80
  -8 -10 -14   13.32    1.81
  -8 -10 -14    8.69    1.26
  -8 -10 -13   10.10    1.34
  -8 -10 -13   11.82    1.79
  -8 -10 -12   12.47    1.45
  -8 -10 -12   13.02    1.84
  -8 -10 -11    9.71    1.33
  -8 -10 -11   11.04    1.43
  -8 -10 -11    7.42    1.49
  -8 -10 -10    0.79    0.68
  -8 -10 -10    0.30    0.79
  -8 -10 -10    0.21    0.78
  -8 -10  -9    0.13    0.69
  -8 -10  -9   -0.83    0.83
  -8 -10  -9    0.91    0.75
  -8 -10  -8    4.56    0.92
  -8 -10  -8    7.40    1.37
  -8 -10  -8    7.16    1.19
  -8 -10  -8    6.84    1.26
  -8 -10  -8    5.74    1.12
  -8 -10  -7   21.52    1.69
  -8 -10  -7   17.59    2.07
  -8 -10  -7   21.31    1.95
  -8 -10  -7   23.62    2.10
  -8 -10  -7   21.90    2.06
  -8 -10  -6   26.40    1.88
  -8 -10  -6   23.56    2.38
  -8 -10  -6   27.47    2.30
  -8 -10  -6   30.68    2.35
  -8 -10  -6   30.32    2.43
  -8 -10  -5   16.71    1.38
  -8 -10  -5   17.92    1.97
  -8 -10  -5   16.46    1.81
  -8 -10  -5   17.66    1.69
  -8 -10  -5   17.60    1.89
  -8 -10  -4    0.70    0.77
  -8 -10  -4    0.26    0.68
  -8 -10  -4    0.36    0.73
  -8 -10  -4   -0.40    0.55
  -8 -10  -3   23.21    2.27
  -8 -10  -3   24.23    1.95
  -8 -10  -3   24.01    1.65
  -8 -10  -2   41.38    3.15
  -8 -10  -2   41.90    2.77
  -8 -10  -2   41.15    2.39
  -8 -10  -1   67.27    3.86
  -8 -10  -1   65.83    3.47
  -8 -10   0   38.86    3.15
  -8 -10   0   37.36    2.63
  -8 -10   0   36.00    2.24
  -8 -10   1    0.89    0.93
  -8 -10   1    1.16    0.80
  -8 -10   1    0.90    0.55
  -8 -10   2   53.99    3.98
  -8 -10   2   57.57    3.54
  -8 -10   2   52.48    3.05
  -8 -10   3   47.55    3.76
  -8 -10   3   47.05    3.26
  -8 -10   3   51.44    2.96
  -8 -10   4   15.80    2.29
  -8 -10   4   15.65    1.85
  -8 -10   4   17.56    1.57
  -8 -10   5   13.44    2.14
  -8 -10   5   14.65    1.51
  -8 -10   5   15.37    1.80
  -8 -10   5   16.47    1.64
  -8 -10   6   -0.26    0.86
  -8 -10   6    1.96    1.24
  -8 -10   7    8.95    1.48
  -8 -10   7    6.48    1.51
  -8 -10   8   30.32    2.60
  -8 -10   8   26.17    2.91
  -8 -10   9   23.79    2.30
  -8 -10   9   21.13    2.61
  -8 -10  10    3.16    1.42
  -8 -10  10    6.48    1.36
  -8 -10  10    4.33    1.11
  -8 -10  11    0.18    0.89
  -8 -10  11   -0.30    1.17
  -8 -10  12    0.18    1.00
  -8  -9 -20    1.05    0.90
  -8  -9 -19   10.34    1.42
  -8  -9 -18    9.61    1.35
  -8  -9 -17    1.52    0.74
  -8  -9 -16    1.00    1.13
  -8  -9 -16    0.40    0.76
  -8  -9 -15   12.51    1.91
  -8  -9 -15    9.94    1.32
  -8  -9 -14   29.68    2.91
  -8  -9 -14   34.65    2.43
  -8  -9 -13   24.58    2.48
  -8  -9 -13   24.85    2.03
  -8  -9 -12   11.39    1.33
  -8  -9 -12   12.75    1.68
  -8  -9 -12   11.08    1.80
  -8  -9 -11    1.38    0.75
  -8  -9 -11    2.51    0.94
  -8  -9 -11    1.19    1.02
  -8  -9 -10    0.88    0.59
  -8  -9 -10    0.37    0.92
  -8  -9 -10    0.60    0.86
  -8  -9  -9    5.36    0.96
  -8  -9  -9    3.54    1.15
  -8  -9  -9    6.16    1.23
  -8  -9  -9    3.87    0.90
  -8  -9  -8   10.42    1.28
  -8  -9  -8    6.11    1.30
  -8  -9  -8    9.60    1.16
  -8  -9  -7    4.05    0.90
  -8  -9  -7    4.87    1.10
  -8  -9  -7    4.38    0.80
  -8  -9  -6    0.86    0.70
  -8  -9  -6   -0.55    0.82
  -8  -9  -6    1.05    0.81
  -8  -9  -6    1.27    0.59
  -8  -9  -5    5.63    0.85
  -8  -9  -5    9.44    1.39
  -8  -9  -5    7.23    1.15
  -8  -9  -5    7.42    1.09
  -8  -9  -5    8.26    1.22
  -8  -9  -4   29.63    2.38
  -8  -9  -4   32.53    2.52
  -8  -9  -4   27.35    1.89
  -8  -9  -4   27.49    2.10
  -8  -9  -3   85.95    5.07
  -8  -9  -3   91.50    4.78
  -8  -9  -3   90.98    4.48
  -8  -9  -2   50.93    3.56
  -8  -9  -2   58.57    3.04
  -8  -9  -2   52.28    3.24
  -8  -9  -1    9.24    1.49
  -8  -9  -1   10.38    1.51
  -8  -9  -1   10.59    1.27
  -8  -9  -1   12.00    1.16
  -8  -9   0   -0.19    0.75
  -8  -9   0    0.92    0.61
  -8  -9   0    0.37    0.54
  -8  -9   1   31.35    2.72
  -8  -9   1   32.66    2.40
  -8  -9   1   34.50    2.19
  -8  -9   2   63.10    4.44
  -8  -9   2   70.96    4.06
  -8  -9   2   68.97    3.73
  -8  -9   3   71.57    4.66
  -8  -9   3   72.77    4.24
  -8  -9   3   71.75    3.94
  -8  -9   4    5.24    1.10
  -8  -9   4    5.43    0.99
  -8  -9   4    6.19    1.38
  -8  -9   5    1.79    0.74
  -8  -9   5    1.33    0.87
  -8  -9   5    3.39    1.17
  -8  -9   6    9.54    1.28
  -8  -9   6    7.36    1.60
  -8  -9   6    9.88    1.51
  -8  -9   7   36.09    3.34
  -8  -9   7   38.89    2.97
  -8  -9   8   18.99    2.49
  -8  -9   8   20.78    2.45
  -8  -9   9   10.36    1.04
  -8  -9   9    5.17    1.44
  -8  -9  10    0.35    0.52
  -8  -9  10    0.79    1.19
  -8  -9  10    0.17    0.77
  -8  -9  10    0.53    0.85
  -8  -9  11    1.35    1.22
  -8  -9  11    2.43    1.01
  -8  -9  11    1.66    0.97
  -8  -9  12    1.00    0.85
  -8  -9  12    4.44    1.17
  -8  -8 -20    3.99    1.20
  -8  -8 -19    6.78    1.31
  -8  -8 -18    0.15    0.83
  -8  -8 -17    0.79    1.09
  -8  -8 -17    1.16    0.82
  -8  -8 -16    1.00    1.06
  -8  -8 -16    1.12    0.80
  -8  -8 -15    0.48    0.97
  -8  -8 -15   -0.27    0.68
  -8  -8 -14    0.46    0.95
  -8  -8 -14    0.13    0.68
  -8  -8 -13    0.90    0.74
  -8  -8 -13    0.22    0.80
  -8  -8 -13    0.66    1.09
  -8  -8 -12    3.01    0.83
  -8  -8 -12    1.46    0.94
  -8  -8 -12    1.81    1.02
  -8  -8 -11    2.86    0.79
  -8  -8 -11    2.06    0.97
  -8  -8 -11    4.40    1.16
  -8  -8 -10   35.13    2.37
  -8  -8 -10   32.48    2.71
  -8  -8 -10   29.66    2.55
  -8  -8 -10   31.28    2.42
  -8  -8  -9   42.60    2.76
  -8  -8  -9   41.84    3.15
  -8  -8  -9   46.29    3.10
  -8  -8  -9   40.05    2.79
  -8  -8  -8    9.10    1.18
  -8  -8  -8    7.32    1.08
  -8  -8  -7   -0.51    0.65
  -8  -8  -7    0.17    0.66
  -8  -8  -7    0.22    0.52
  -8  -8  -6   17.57    1.62
  -8  -8  -6   13.61    1.66
  -8  -8  -6   16.46    1.43
  -8  -8  -5   45.72    2.90
  -8  -8  -5   39.34    2.94
  -8  -8  -5   41.48    2.70
  -8  -8  -5   43.13    2.57
  -8  -8  -4  104.25    5.41
  -8  -8  -4  103.72    5.54
  -8  -8  -4   95.03    5.10
  -8  -8  -4  100.95    4.96
  -8  -8  -3  143.75    7.00
  -8  -8  -3  138.33    6.60
  -8  -8  -3  128.31    6.93
  -8  -8  -3  133.74    6.41
  -8  -8  -2   21.88    1.78
  -8  -8  -2   22.01    1.69
  -8  -8  -1    4.85    1.03
  -8  -8  -1    5.82    0.92
  -8  -8  -1    5.41    0.88
  -8  -8   0   42.77    3.01
  -8  -8   0   41.49    2.71
  -8  -8   0   42.91    2.56
  -8  -8   1   56.08    3.83
  -8  -8   1   61.11    3.56
  -8  -8   1   63.19    3.43
  -8  -8   2   31.91    2.75
  -8  -8   2   35.23    2.47
  -8  -8   2   36.40    2.35
  -8  -8   3   35.23    2.90
  -8  -8   3   38.90    2.62
  -8  -8   3   32.37    2.34
  -8  -8   4    3.03    0.74
  -8  -8   4    2.56    0.88
  -8  -8   4    3.55    1.06
  -8  -8   4    2.87    0.80
  -8  -8   5   32.66    2.22
  -8  -8   5   27.60    2.81
  -8  -8   6   54.43    3.24
  -8  -8   6   52.92    3.95
  -8  -8   6   56.05    3.64
  -8  -8   6   56.54    3.06
  -8  -8   7   70.96    3.84
  -8  -8   7   62.48    3.48
  -8  -8   7   63.52    4.52
  -8  -8   7   68.95    4.19
  -8  -8   8    6.15    0.93
  -8  -8   8    4.62    1.18
  -8  -8   8    5.09    1.45
  -8  -8   9    0.10    0.55
  -8  -8   9    0.27    1.06
  -8  -8   9    0.48    0.87
  -8  -8  10    1.83    0.69
  -8  -8  10    2.77    1.34
  -8  -8  10    2.66    1.23
  -8  -8  11   11.71    1.74
  -8  -8  11   12.73    1.38
  -8  -8  11   14.53    1.99
  -8  -8  12   15.20    1.98
  -8  -8  12   14.37    1.65
  -8  -8  12   13.79    1.50
  -8  -8  13   11.61    1.78
  -8  -8  13    9.66    1.37
  -8  -7 -20    4.41    1.29
  -8  -7 -19    3.12    1.07
  -8  -7 -18    2.22    1.02
  -8  -7 -17   15.96    2.19
  -8  -7 -17   14.49    1.65
  -8  -7 -16   12.06    1.92
  -8  -7 -16   11.46    1.50
  -8  -7 -15    5.96    1.41
  -8  -7 -15    6.96    1.20
  -8  -7 -14    7.96    1.54
  -8  -7 -14   10.24    1.32
  -8  -7 -13   -0.13    0.63
  -8  -7 -13   -0.86    0.86
  -8  -7 -13   -0.83    1.12
  -8  -7 -12    9.77    1.22
  -8  -7 -12    7.37    1.36
  -8  -7 -12    6.48    1.43
  -8  -7 -11   41.97    2.70
  -8  -7 -11   37.17    2.92
  -8  -7 -11   40.17    3.09
  -8  -7 -10   73.18    4.04
  -8  -7 -10   71.96    4.47
  -8  -7 -10   81.38    4.48
  -8  -7 -10   63.14    4.09
  -8  -7  -9   53.76    3.60
  -8  -7  -9   48.13    3.25
  -8  -7  -8    4.94    0.90
  -8  -7  -8    2.38    0.90
  -8  -7  -8    3.58    0.82
  -8  -7  -7    5.24    1.10
  -8  -7  -7    6.05    0.95
  -8  -7  -6   22.45    1.85
  -8  -7  -6   21.08    1.68
  -8  -7  -6   23.08    2.07
  -8  -7  -5   36.02    2.32
  -8  -7  -5   36.43    2.28
  -8  -7  -5   31.04    2.48
  -8  -7  -4   70.94    3.81
  -8  -7  -4   70.89    3.73
  -8  -7  -4   67.22    4.08
  -8  -7  -3   50.09    2.93
  -8  -7  -3   51.80    2.91
  -8  -7  -3   48.90    3.24
  -8  -7  -2    1.06    0.55
  -8  -7  -2    1.73    0.69
  -8  -7  -2    1.67    0.62
  -8  -7  -1   29.01    2.40
  -8  -7  -1   31.43    2.03
  -8  -7  -1   28.45    2.21
  -8  -7  -1   28.85    2.03
  -8  -7   0   34.28    2.73
  -8  -7   0   39.87    2.44
  -8  -7   0   35.43    2.67
  -8  -7   0   41.20    2.52
  -8  -7   1   56.02    3.93
  -8  -7   1   68.17    3.60
  -8  -7   1   69.47    3.99
  -8  -7   1   61.51    3.59
  -8  -7   2   44.36    3.38
  -8  -7   2   50.16    3.38
  -8  -7   2   48.24    3.05
  -8  -7   2   56.66    3.09
  -8  -7   3    2.66    0.83
  -8  -7   3    2.92    0.79
  -8  -7   3    0.53    0.64
  -8  -7   4   19.64    1.40
  -8  -7   4   18.17    1.96
  -8  -7   5   98.93    4.72
  -8  -7   5   90.73    5.47
  -8  -7   5   88.67    5.10
  -8  -7   5   94.98    4.74
  -8  -7   6   81.53    4.19
  -8  -7   6   77.81    4.93
  -8  -7   6   81.93    4.69
  -8  -7   6   79.00    4.17
  -8  -7   7   43.53    2.80
  -8  -7   7   38.60    3.34
  -8  -7   7   45.34    3.24
  -8  -7   8    0.12    0.64
  -8  -7   8    0.33    0.59
  -8  -7   8    0.23    0.85
  -8  -7   8    0.19    0.73
  -8  -7   9    6.09    1.00
  -8  -7   9    9.25    1.72
  -8  -7   9    9.17    1.48
  -8  -7  10    9.14    1.23
  -8  -7  10    8.73    1.53
  -8  -7  10    8.16    1.66
  -8  -7  11   10.71    1.30
  -8  -7  11    6.63    1.58
  -8  -7  11   11.74    1.80
  -8  -7  11   10.84    1.66
  -8  -7  12   14.23    1.95
  -8  -7  12   14.91    1.59
  -8  -7  13    0.63    1.16
  -8  -7  13    1.93    0.78
  -8  -7  13    0.53    0.77
  -8  -7  14    0.62    1.07
  -8  -7  14    0.79    0.95
  -8  -7  14   -0.38    0.73
  -8  -7  15    1.21    1.10
  -8  -6 -19   -0.27    1.23
  -8  -6 -19    0.35    0.89
  -8  -6 -17   16.49    2.31
  -8  -6 -17   15.05    1.79
  -8  -6 -16   11.08    1.86
  -8  -6 -16    9.93    1.45
  -8  -6 -15    5.53    1.35
  -8  -6 -15    5.39    1.14
  -8  -6 -14    5.76    1.08
  -8  -6 -14    6.60    1.43
  -8  -6 -14    7.28    1.49
  -8  -6 -13    0.14    0.73
  -8  -6 -13   -0.22    0.79
  -8  -6 -13   -0.40    0.94
  -8  -6 -12    6.13    1.04
  -8  -6 -12    5.13    1.20
  -8  -6 -11    0.13    0.60
  -8  -6 -11   -0.39    0.80
  -8  -6 -11   -0.17    0.90
  -8  -6 -11   -0.83    1.09
  -8  -6 -10    2.62    0.75
  -8  -6 -10    3.10    0.94
  -8  -6 -10    3.99    1.03
  -8  -6 -10    3.51    0.99
  -8  -6  -9    0.61    0.56
  -8  -6  -9    0.17    0.73
  -8  -6  -9   -0.14    0.72
  -8  -6  -8    0.60    0.56
  -8  -6  -8    1.53    0.74
  -8  -6  -8    1.30    0.81
  -8  -6  -7   17.28    1.53
  -8  -6  -7   15.67    1.68
  -8  -6  -6   46.45    2.80
  -8  -6  -6   45.18    3.04
  -8  -6  -5   47.46    2.74
  -8  -6  -5   41.90    2.94
  -8  -6  -4   26.75    2.10
  -8  -6  -4   28.71    1.93
  -8  -6  -4   25.77    1.87
  -8  -6  -3   -0.13    0.63
  -8  -6  -3   -0.60    0.60
  -8  -6  -3    0.80    0.60
  -8  -6  -3    0.19    0.52
  -8  -6  -2  105.71    5.39
  -8  -6  -2  103.32    5.10
  -8  -6  -2   94.43    5.23
  -8  -6  -2  104.09    5.04
  -8  -6  -1  129.05    6.91
  -8  -6  -1  140.76    6.68
  -8  -6  -1  146.39    6.66
  -8  -6   0   37.77    2.78
  -8  -6   0   42.62    2.57
  -8  -6   0   40.23    2.52
  -8  -6   1    0.84    0.73
  -8  -6   1   -0.11    0.56
  -8  -6   1    0.43    0.45
  -8  -6   1    1.14    0.71
  -8  -6   2    0.18    0.71
  -8  -6   2    2.24    0.72
  -8  -6   2    2.01    0.67
  -8  -6   2    2.32    0.68
  -8  -6   3   30.81    2.58
  -8  -6   3   37.34    2.38
  -8  -6   3   30.24    2.41
  -8  -6   3   28.83    2.20
  -8  -6   4   77.07    3.74
  -8  -6   4   71.99    4.46
  -8  -6   4   76.89    4.29
  -8  -6   4   77.31    4.03
  -8  -6   5   30.80    1.91
  -8  -6   5   32.21    2.39
  -8  -6   5   35.66    2.18
  -8  -6   6    5.43    0.78
  -8  -6   6    4.69    1.10
  -8  -6   6    5.83    1.07
  -8  -6   6    4.50    0.87
  -8  -6   7    2.67    0.69
  -8  -6   7    4.30    0.87
  -8  -6   7    3.55    0.99
  -8  -6   7    3.36    1.11
  -8  -6   8    3.32    0.86
  -8  -6   8    3.82    1.05
  -8  -6   8    2.89    0.81
  -8  -6   8    2.89    1.07
  -8  -6   9   21.84    2.23
  -8  -6   9   20.92    2.29
  -8  -6   9   22.11    1.89
  -8  -6  10   25.61    2.44
  -8  -6  10   21.85    2.41
  -8  -6  10   22.54    1.96
  -8  -6  11   11.54    1.40
  -8  -6  11    8.86    1.68
  -8  -6  11   11.68    1.85
  -8  -6  11   12.93    1.83
  -8  -6  12    6.10    1.55
  -8  -6  12    4.60    1.32
  -8  -6  12    6.43    1.19
  -8  -6  12    5.97    1.47
  -8  -6  13    3.43    1.32
  -8  -6  13    3.69    1.31
  -8  -6  13    4.15    1.05
  -8  -6  14   35.37    3.09
  -8  -6  14   28.19    2.59
  -8  -6  15   26.50    2.69
  -8  -6  15   24.64    2.42
  -8  -6  16    3.75    1.17
  -8  -5 -19    2.39    1.10
  -8  -5 -19    1.42    1.42
  -8  -5 -18    6.02    1.31
  -8  -5 -17    9.73    1.86
  -8  -5 -17    9.36    1.52
  -8  -5 -16    4.63    1.49
  -8  -5 -16    4.25    1.15
  -8  -5 -15   -0.49    1.02
  -8  -5 -15    0.16    0.75
  -8  -5 -14    1.36    0.82
  -8  -5 -14    1.62    1.06
  -8  -5 -14    3.50    1.19
  -8  -5 -13   10.57    1.41
  -8  -5 -13   17.02    2.03
  -8  -5 -13   16.08    1.86
  -8  -5 -12   32.76    2.54
  -8  -5 -12   38.21    3.03
  -8  -5 -12   39.66    2.91
  -8  -5 -11   12.97    1.44
  -8  -5 -11   14.81    1.79
  -8  -5 -10    4.72    1.14
  -8  -5 -10    7.60    1.06
  -8  -5  -9   93.86    5.29
  -8  -5  -8  136.88    7.02
  -8  -5  -7  224.14   10.56
  -8  -5  -6   95.75    5.13
  -8  -5  -5    4.91    0.87
  -8  -5  -5    4.64    0.80
  -8  -5  -4    4.65    0.87
  -8  -5  -4    5.38    0.76
  -8  -5  -4    6.59    0.94
  -8  -5  -3   44.15    2.47
  -8  -5  -3   40.62    2.62
  -8  -5  -3   37.26    2.57
  -8  -5  -2  122.22    5.44
  -8  -5  -2  108.41    5.70
  -8  -5  -2  104.41    5.58
  -8  -5  -1  105.27    5.39
  -8  -5  -1  106.24    5.07
  -8  -5  -1   99.39    5.22
  -8  -5   0   23.38    1.96
  -8  -5   0   25.07    1.75
  -8  -5   1   33.07    2.60
  -8  -5   1   37.83    2.48
  -8  -5   1   41.39    2.43
  -8  -5   2   54.17    3.57
  -8  -5   2   56.70    3.36
  -8  -5   2   59.69    3.27
  -8  -5   3   51.68    3.06
  -8  -5   3   53.09    3.56
  -8  -5   3   59.39    3.37
  -8  -5   3   52.10    3.31
  -8  -5   3   55.35    3.21
  -8  -5   4   67.15    3.18
  -8  -5   4   64.44    3.91
  -8  -5   4   60.37    3.68
  -8  -5   4   70.77    3.70
  -8  -5   4   62.36    4.11
  -8  -5   5   21.66    1.44
  -8  -5   5   23.51    2.05
  -8  -5   5   22.95    1.98
  -8  -5   5   23.12    1.84
  -8  -5   6   -0.15    0.42
  -8  -5   6    0.60    0.62
  -8  -5   6    0.17    0.76
  -8  -5   6   -0.45    0.63
  -8  -5   7   -0.64    0.78
  -8  -5   7    0.16    0.65
  -8  -5   7    0.53    0.67
  -8  -5   7    0.44    0.44
  -8  -5   8   20.96    1.88
  -8  -5   8   22.69    1.70
  -8  -5   8   22.54    2.21
  -8  -5   8   22.17    2.14
  -8  -5   9   76.02    4.17
  -8  -5   9   65.82    3.82
  -8  -5   9   74.33    4.53
  -8  -5   9   68.03    4.44
  -8  -5  10   18.85    2.10
  -8  -5  10   18.70    2.09
  -8  -5  10   16.46    1.70
  -8  -5  11    7.19    1.50
  -8  -5  11    6.63    1.41
  -8  -5  11    6.73    1.53
  -8  -5  11    6.97    1.26
  -8  -5  12    0.47    1.05
  -8  -5  12    0.25    1.04
  -8  -5  12   -0.17    0.77
  -8  -5  13    4.70    1.11
  -8  -5  13    3.46    1.26
  -8  -5  14   18.24    2.03
  -8  -5  14   17.91    2.37
  -8  -5  15    8.94    1.81
  -8  -5  15   13.38    1.82
  -8  -5  16    2.72    1.16
  -8  -5  16    1.22    1.20
  -8  -5  17    0.72    1.09
  -8  -4 -20    4.02    1.76
  -8  -4 -19   10.61    2.10
  -8  -4 -18    2.42    1.04
  -8  -4 -18    5.60    1.74
  -8  -4 -17    0.90    0.86
  -8  -4 -17   -0.28    1.12
  -8  -4 -16    2.92    1.04
  -8  -4 -16    3.65    1.28
  -8  -4 -15   12.12    1.96
  -8  -4 -15   14.99    1.77
  -8  -4 -15   18.17    2.17
  -8  -4 -14   22.51    2.45
  -8  -4 -14   24.78    2.15
  -8  -4 -14   22.87    2.36
  -8  -4 -13   14.13    1.94
  -8  -4 -13   20.24    2.03
  -8  -4 -13   19.40    1.85
  -8  -4 -12    5.92    1.19
  -8  -4 -12    5.67    1.06
  -8  -4 -12    5.41    1.33
  -8  -4 -11    0.48    0.78
  -8  -4 -11    0.70    0.77
  -8  -4 -11   -0.78    0.99
  -8  -4 -10   23.28    2.24
  -8  -4  -9   85.05    4.93
  -8  -4  -8   36.88    2.74
  -8  -4  -7   51.36    3.07
  -8  -4  -7   50.50    3.25
  -8  -4  -6    0.35    0.49
  -8  -4  -6    0.27    0.60
  -8  -4  -5   22.92    1.80
  -8  -4  -5   22.78    1.86
  -8  -4  -4   24.68    1.87
  -8  -4  -4   25.25    1.91
  -8  -4  -3   52.50    2.81
  -8  -4  -3   51.99    3.10
  -8  -4  -3   51.64    3.04
  -8  -4  -2   27.04    1.67
  -8  -4  -2   21.39    1.72
  -8  -4  -2   25.56    1.89
  -8  -4  -1    4.10    0.71
  -8  -4  -1    3.52    0.61
  -8  -4  -1    2.18    0.71
  -8  -4   0    1.99    0.53
  -8  -4   0    1.16    0.60
  -8  -4   1   47.45    2.70
  -8  -4   1   47.46    3.03
  -8  -4   2   85.01    4.37
  -8  -4   2   82.03    4.73
  -8  -4   2   89.03    4.49
  -8  -4   3  135.46    6.59
  -8  -4   3  137.97    6.64
  -8  -4   3  136.74    7.02
  -8  -4   4   61.26    2.88
  -8  -4   4   63.96    3.69
  -8  -4   4   65.81    3.59
  -8  -4   4   64.12    3.58
  -8  -4   4   56.45    3.81
  -8  -4   5    5.86    0.58
  -8  -4   5    4.36    0.93
  -8  -4   5    4.71    0.91
  -8  -4   5    4.56    1.05
  -8  -4   5    4.95    0.90
  -8  -4   6   33.22    1.94
  -8  -4   6   32.57    2.47
  -8  -4   6   33.76    2.46
  -8  -4   6   36.53    2.47
  -8  -4   7   22.29    1.54
  -8  -4   7   20.89    1.97
  -8  -4   7   22.55    2.01
  -8  -4   7   23.02    1.94
  -8  -4   8   37.99    2.31
  -8  -4   8   39.12    2.71
  -8  -4   8   35.70    2.74
  -8  -4   8   34.46    2.74
  -8  -4   9  152.65    7.16
  -8  -4   9  136.60    6.64
  -8  -4   9  137.83    7.23
  -8  -4   9  126.23    7.18
  -8  -4  10   -0.20    0.87
  -8  -4  10    1.31    0.76
  -8  -4  10    1.48    0.81
  -8  -4  11    5.54    1.32
  -8  -4  11    6.60    1.23
  -8  -4  11    6.83    1.58
  -8  -4  11    8.57    1.46
  -8  -4  12   18.82    2.24
  -8  -4  12   25.14    2.29
  -8  -4  12   20.94    2.34
  -8  -4  12   25.92    2.68
  -8  -4  13   27.78    2.47
  -8  -4  13   21.29    2.59
  -8  -4  14    5.27    1.31
  -8  -4  14    6.10    1.64
  -8  -4  15    0.27    1.13
  -8  -4  15    1.28    1.03
  -8  -4  16    2.90    1.38
  -8  -4  17    8.67    1.79
  -8  -4  18    4.67    1.54
  -8  -3 -20    3.62    1.67
  -8  -3 -19    6.10    1.80
  -8  -3 -18    0.62    1.30
  -8  -3 -17    0.24    1.15
  -8  -3 -17    1.39    1.28
  -8  -3 -17    0.30    1.20
  -8  -3 -16    8.72    1.77
  -8  -3 -16    9.61    0.76
  -8  -3 -15    9.91    1.72
  -8  -3 -15   11.76    1.94
  -8  -3 -15    9.95    0.83
  -8  -3 -14    9.59    1.46
  -8  -3 -14   10.83    1.70
  -8  -3 -14    9.19    1.72
  -8  -3 -14   10.29    0.88
  -8  -3 -13   12.82    1.55
  -8  -3 -13   15.12    1.78
  -8  -3 -13   11.59    1.83
  -8  -3 -13   10.48    0.92
  -8  -3 -12    3.61    0.98
  -8  -3 -12    1.26    0.93
  -8  -3 -11    6.31    1.24
  -8  -3 -11    5.47    1.20
  -8  -3 -10   42.62    3.15
  -8  -3 -10   41.69    2.99
  -8  -3  -9  115.04    5.94
  -8  -3  -9  102.90    5.95
  -8  -3  -9  113.82    5.76
  -8  -3  -8   42.23    2.88
  -8  -3  -8   46.01    3.08
  -8  -3  -8   43.52    2.81
  -8  -3  -7   41.87    2.84
  -8  -3  -7   49.55    2.87
  -8  -3  -7   40.57    2.90
  -8  -3  -6   36.86    2.37
  -8  -3  -6   35.54    2.45
  -8  -3  -6   30.15    2.28
  -8  -3  -5  209.49    9.13
  -8  -3  -5  197.72    9.14
  -8  -3  -5  181.55    9.03
  -8  -3  -4  195.57    9.07
  -8  -3  -4  194.09    9.03
  -8  -3  -4  196.82    9.07
  -8  -3  -3  109.50    5.43
  -8  -3  -3  105.30    5.33
  -8  -3  -3  114.00    5.11
  -8  -3  -3  102.62    5.40
  -8  -3  -2   -0.34    0.51
  -8  -3  -2   -0.23    0.55
  -8  -3  -2    0.37    0.39
  -8  -3  -2    0.07    0.36
  -8  -3  -1   47.90    2.95
  -8  -3  -1   46.19    2.89
  -8  -3  -1   50.76    2.76
  -8  -3  -1   49.53    2.60
  -8  -3   0   28.88    2.07
  -8  -3   0   27.39    2.03
  -8  -3   0   26.86    1.82
  -8  -3   0   32.70    1.85
  -8  -3   1   78.56    4.32
  -8  -3   1   78.46    4.30
  -8  -3   1   82.33    4.01
  -8  -3   2   37.46    2.58
  -8  -3   2   33.33    2.47
  -8  -3   2   41.41    2.33
  -8  -3   3   38.65    2.67
  -8  -3   3   39.85    2.63
  -8  -3   3   36.36    2.34
  -8  -3   4    0.04    0.15
  -8  -3   4    0.14    0.57
  -8  -3   4   -0.11    0.48
  -8  -3   4    0.25    0.57
  -8  -3   4   -0.80    0.63
  -8  -3   5   17.51    1.06
  -8  -3   5   20.11    1.66
  -8  -3   5   20.19    1.72
  -8  -3   5   17.46    1.81
  -8  -3   6   34.74    1.96
  -8  -3   6   40.27    2.68
  -8  -3   6   36.94    2.79
  -8  -3   6   34.83    2.49
  -8  -3   6   41.08    2.63
  -8  -3   7   12.54    1.02
  -8  -3   7   11.66    1.43
  -8  -3   7   10.46    1.31
  -8  -3   7   12.42    1.46
  -8  -3   8    0.67    0.46
  -8  -3   8    0.50    0.64
  -8  -3   8   -0.16    0.80
  -8  -3   8    0.46    0.60
  -8  -3   9   50.50    3.41
  -8  -3   9   48.26    2.88
  -8  -3   9   51.69    3.42
  -8  -3   9   55.01    3.57
  -8  -3  10    1.55    0.89
  -8  -3  10    1.93    0.91
  -8  -3  10    0.85    0.84
  -8  -3  11   38.14    3.09
  -8  -3  11   40.61    3.46
  -8  -3  11   37.72    2.94
  -8  -3  11   37.33    2.93
  -8  -3  12   42.75    3.38
  -8  -3  12   40.39    3.16
  -8  -3  12   46.57    3.32
  -8  -3  12   35.48    3.47
  -8  -3  13   25.32    2.64
  -8  -3  13   27.71    2.53
  -8  -3  13   22.77    2.69
  -8  -3  14   -0.56    1.29
  -8  -3  14   -0.64    1.03
  -8  -3  15    2.92    1.14
  -8  -3  15    0.85    1.21
  -8  -3  16    5.12    1.57
  -8  -3  17   16.33    2.47
  -8  -3  18   -0.28    1.48
  -8  -3  19    0.55    1.38
  -8  -2 -19    1.02    1.35
  -8  -2 -18    0.66    1.22
  -8  -2 -17    6.71    1.89
  -8  -2 -17    8.77    1.74
  -8  -2 -16   19.51    2.46
  -8  -2 -16   16.02    2.62
  -8  -2 -16   19.06    2.40
  -8  -2 -15   11.52    1.83
  -8  -2 -15   13.64    2.12
  -8  -2 -14    0.57    1.05
  -8  -2 -14    2.14    1.27
  -8  -2 -13    6.54    1.30
  -8  -2 -13    8.06    1.58
  -8  -2 -12   42.30    2.90
  -8  -2 -12   32.67    2.96
  -8  -2 -11   48.51    3.57
  -8  -2 -11   54.41    3.49
  -8  -2 -10   31.99    2.58
  -8  -2 -10   32.98    2.45
  -8  -2 -10   30.33    2.60
  -8  -2  -9    6.78    1.07
  -8  -2  -9    5.34    1.17
  -8  -2  -9    5.55    1.08
  -8  -2  -8   10.36    1.25
  -8  -2  -8    8.33    1.30
  -8  -2  -8    7.32    1.15
  -8  -2  -7   14.15    1.52
  -8  -2  -7   18.40    1.72
  -8  -2  -7   17.41    1.59
  -8  -2  -6  134.93    6.55
  -8  -2  -6  129.84    6.56
  -8  -2  -6  127.82    6.43
  -8  -2  -5   58.85    3.53
  -8  -2  -5   65.86    3.60
  -8  -2  -5   63.44    3.60
  -8  -2  -4    1.59    0.57
  -8  -2  -4    2.48    0.66
  -8  -2  -4    1.96    0.63
  -8  -2  -3    0.34    0.41
  -8  -2  -3   -0.12    0.53
  -8  -2  -3    0.26    0.45
  -8  -2  -3   -0.10    0.38
  -8  -2  -2   16.09    1.46
  -8  -2  -2   19.32    1.43
  -8  -2  -2   19.65    1.62
  -8  -2  -2   19.10    1.23
  -8  -2  -2   18.09    1.40
  -8  -2  -1   71.39    3.90
  -8  -2  -1   71.67    3.97
  -8  -2  -1   74.81    3.51
  -8  -2  -1   70.63    3.65
  -8  -2   0   78.30    4.12
  -8  -2   0   67.73    3.69
  -8  -2   0   81.49    3.67
  -8  -2   0   73.05    4.02
  -8  -2   1  157.33    7.01
  -8  -2   1  154.41    7.48
  -8  -2   1  154.36    7.44
  -8  -2   1  154.32    7.42
  -8  -2   2   20.21    1.44
  -8  -2   2   20.00    1.73
  -8  -2   2   21.57    1.73
  -8  -2   3   15.25    1.26
  -8  -2   3   14.53    1.47
  -8  -2   3   13.65    1.40
  -8  -2   4  134.44    6.20
  -8  -2   4  124.26    6.44
  -8  -2   4  122.80    6.48
  -8  -2   5  130.98    7.08
  -8  -2   5  140.47    6.06
  -8  -2   5  152.02    6.89
  -8  -2   6   25.65    2.13
  -8  -2   6   24.63    2.18
  -8  -2   6   26.34    1.48
  -8  -2   6   24.03    1.94
  -8  -2   7    0.87    0.55
  -8  -2   7    1.42    0.82
  -8  -2   7    1.41    0.74
  -8  -2   7    1.77    0.63
  -8  -2   7    1.42    0.42
  -8  -2   8    7.31    1.20
  -8  -2   8    9.42    1.37
  -8  -2   8   10.79    1.30
  -8  -2   8    9.66    0.94
  -8  -2   9    3.11    0.93
  -8  -2   9    3.28    0.70
  -8  -2   9    3.34    0.96
  -8  -2   9    1.88    0.75
  -8  -2  10   37.00    2.88
  -8  -2  10   39.03    2.43
  -8  -2  10   36.31    2.87
  -8  -2  10   32.97    2.60
  -8  -2  11   38.89    3.45
  -8  -2  11   37.57    2.79
  -8  -2  11   35.02    2.92
  -8  -2  12   11.10    1.56
  -8  -2  12   12.59    2.05
  -8  -2  12   13.66    1.80
  -8  -2  13    0.43    0.91
  -8  -2  13   -0.29    1.21
  -8  -2  14    5.34    1.63
  -8  -2  14    8.74    1.64
  -8  -2  15   17.68    2.48
  -8  -2  16    9.66    1.96
  -8  -2  17   13.79    2.25
  -8  -2  18    0.30    1.22
  -8  -2  19    1.48    1.43
  -8  -1 -18    5.60    1.88
  -8  -1 -17    7.44    1.99
  -8  -1 -17    6.65    1.62
  -8  -1 -16    5.50    0.85
  -8  -1 -16    4.89    1.78
  -8  -1 -16    3.92    1.50
  -8  -1 -15    0.09    0.52
  -8  -1 -15   -0.94    1.30
  -8  -1 -15    0.26    1.16
  -8  -1 -14    2.94    1.10
  -8  -1 -14    2.99    0.72
  -8  -1 -14    4.74    1.47
  -8  -1 -13   31.57    2.14
  -8  -1 -13   37.93    2.82
  -8  -1 -12   56.89    3.26
  -8  -1 -12   68.34    3.92
  -8  -1 -11   18.77    1.48
  -8  -1 -11   18.14    2.02
  -8  -1 -10   -0.36    0.81
  -8  -1 -10    0.74    0.49
  -8  -1  -9    5.88    1.21
  -8  -1  -9    6.75    1.09
  -8  -1  -9    6.96    1.24
  -8  -1  -9    7.14    0.93
  -8  -1  -8   35.40    2.47
  -8  -1  -8   34.82    2.64
  -8  -1  -8   35.07    2.22
  -8  -1  -8   34.38    2.58
  -8  -1  -7   72.90    4.04
  -8  -1  -7   65.57    4.06
  -8  -1  -7   75.52    3.78
  -8  -1  -7   65.93    4.06
  -8  -1  -6  320.99   14.09
  -8  -1  -6  286.93   14.08
  -8  -1  -6  331.32   13.87
  -8  -1  -6  318.23   14.16
  -8  -1  -5  109.31    5.64
  -8  -1  -5  116.74    5.45
  -8  -1  -5  111.01    5.61
  -8  -1  -5  105.40    5.58
  -8  -1  -4    9.26    1.08
  -8  -1  -4    9.00    1.12
  -8  -1  -4    6.47    0.89
  -8  -1  -4    9.26    1.08
  -8  -1  -3  108.59    5.30
  -8  -1  -3  103.31    5.29
  -8  -1  -3  104.84    5.13
  -8  -1  -3  100.54    5.13
  -8  -1  -2  173.33    8.14
  -8  -1  -2  177.63    8.01
  -8  -1  -2  172.40    8.20
  -8  -1  -2  170.59    7.85
  -8  -1  -1  174.52    7.93
  -8  -1  -1  168.73    8.01
  -8  -1  -1  166.17    7.36
  -8  -1  -1  168.37    7.57
  -8  -1   0   28.84    2.14
  -8  -1   0   28.53    1.73
  -8  -1   0   31.99    1.70
  -8  -1   0   31.61    2.09
  -8  -1   1   -0.25    0.51
  -8  -1   1    0.38    0.31
  -8  -1   1    0.56    0.48
  -8  -1   1    1.00    0.52
  -8  -1   1    0.84    0.30
  -8  -1   2   25.94    1.99
  -8  -1   2   23.85    1.88
  -8  -1   2   25.46    1.99
  -8  -1   2   27.16    1.61
  -8  -1   3  104.95    5.55
  -8  -1   3  102.27    5.42
  -8  -1   3  106.24    5.56
  -8  -1   3  113.05    5.13
  -8  -1   4  171.92    8.60
  -8  -1   4  184.31    8.75
  -8  -1   4  190.72    8.33
  -8  -1   4  176.80    8.70
  -8  -1   5  150.30    6.87
  -8  -1   5  144.22    7.19
  -8  -1   5  140.59    6.10
  -8  -1   6   19.05    1.62
  -8  -1   6   13.18    1.60
  -8  -1   6   17.27    1.09
  -8  -1   7   56.33    3.23
  -8  -1   7   49.56    3.34
  -8  -1   7   46.03    2.56
  -8  -1   8   20.21    1.94
  -8  -1   8   25.28    1.91
  -8  -1   9   40.45    2.98
  -8  -1   9   39.60    2.72
  -8  -1  10   87.64    4.97
  -8  -1  10  102.55    5.57
  -8  -1  11   11.78    1.67
  -8  -1  11   11.34    1.99
  -8  -1  11   14.49    1.56
  -8  -1  12    0.90    1.22
  -8  -1  12    1.28    0.98
  -8  -1  13   39.38    3.71
  -8  -1  13   37.76    3.20
  -8  -1  14   41.66    3.77
  -8  -1  14   35.30    3.18
  -8  -1  15   20.43    2.70
  -8  -1  16   11.10    2.23
  -8  -1  17    5.72    1.71
  -8  -1  18   -0.32    1.40
  -8   0 -17    6.42    1.88
  -8   0 -16    2.22    1.18
  -8   0 -16    0.69    1.33
  -8   0 -16    0.33    0.60
  -8   0 -15    1.90    1.42
  -8   0 -15    4.62    1.82
  -8   0 -15    3.95    0.85
  -8   0 -14   13.51    2.14
  -8   0 -14   11.70    2.23
  -8   0 -14   14.76    1.42
  -8   0 -13   37.31    2.44
  -8   0 -13   36.26    3.35
  -8   0 -12   46.73    2.94
  -8   0 -12   54.31    3.40
  -8   0 -11    4.35    0.84
  -8   0 -11    3.64    1.11
  -8   0 -10    3.79    0.79
  -8   0 -10    4.47    1.07
  -8   0  -9   42.00    2.64
  -8   0  -9   43.68    3.10
  -8   0  -8   58.36    3.33
  -8   0  -8   59.04    3.59
  -8   0  -8   59.36    3.71
  -8   0  -7   83.11    4.20
  -8   0  -7   79.91    4.38
  -8   0  -7   71.45    4.40
  -8   0  -6  150.78    7.03
  -8   0  -6  126.49    6.90
  -8   0  -6  153.10    6.83
  -8   0  -6  134.00    6.99
  -8   0  -5   15.38    1.43
  -8   0  -5   11.60    1.33
  -8   0  -5   12.52    1.28
  -8   0  -5   15.40    1.51
  -8   0  -4   90.71    4.68
  -8   0  -4   87.86    4.59
  -8   0  -4   87.33    4.57
  -8   0  -4   88.91    4.71
  -8   0  -3  183.52    8.29
  -8   0  -3  167.61    8.08
  -8   0  -3  167.32    8.29
  -8   0  -3  186.21    8.24
  -8   0  -2   29.27    2.05
  -8   0  -2   29.83    1.88
  -8   0  -2   29.93    2.15
  -8   0  -1    0.54    0.46
  -8   0  -1    1.39    0.41
  -8   0  -1    0.49    0.52
  -8   0   0   44.57    2.68
  -8   0   0   48.05    2.32
  -8   0   0   43.52    2.16
  -8   0   0   40.43    2.74
  -8   0   1   29.28    2.02
  -8   0   1   34.87    2.29
  -8   0   1   27.48    1.54
  -8   0   1   29.21    1.58
  -8   0   1   29.34    2.01
  -8   0   1   28.88    2.14
  -8   0   2   61.33    3.46
  -8   0   2   53.12    3.16
  -8   0   2   55.55    2.75
  -8   0   2   54.44    3.33
  -8   0   2   53.56    3.17
  -8   0   3  111.21    5.94
  -8   0   3  109.34    5.68
  -8   0   3  120.86    5.33
  -8   0   3  115.41    5.71
  -8   0   3  110.89    5.89
  -8   0   4  108.32    5.64
  -8   0   4  111.49    5.84
  -8   0   4  108.74    5.26
  -8   0   4  116.15    5.82
  -8   0   5   30.07    2.26
  -8   0   5   33.59    2.46
  -8   0   5   29.86    1.49
  -8   0   5   28.59    1.97
  -8   0   5   30.58    2.33
  -8   0   6    6.09    1.11
  -8   0   6    5.80    0.95
  -8   0   6    5.32    0.98
  -8   0   7   58.92    3.48
  -8   0   7   53.10    3.58
  -8   0   7   63.44    3.85
  -8   0   8   15.99    1.71
  -8   0   9   20.83    1.73
  -8   0  10   25.27    1.96
  -8   0  11    0.52    0.62
  -8   0  11    0.64    0.84
  -8   0  12   23.74    2.89
  -8   0  12   22.16    2.37
  -8   0  13   60.98    4.75
  -8   0  13   60.94    4.30
  -8   0  14   41.48    3.87
  -8   0  14   41.60    3.46
  -8   0  15    7.90    1.92
  -8   0  16    4.65    1.83
  -8   0  17    5.33    1.79
  -8   0  18   10.99    2.21
  -8   1 -16   -0.13    0.68
  -8   1 -16   -0.36    1.57
  -8   1 -15    9.65    1.31
  -8   1 -15   10.46    2.17
  -8   1 -14   15.08    1.60
  -8   1 -14   14.01    2.37
  -8   1 -13   10.90    1.91
  -8   1 -13   11.10    1.36
  -8   1 -13    8.31    1.93
  -8   1 -12    4.50    1.44
  -8   1 -12    2.69    0.88
  -8   1 -11    7.32    1.44
  -8   1 -11   12.29    1.91
  -8   1 -11   10.09    1.27
  -8   1 -10   16.32    1.91
  -8   1 -10   17.42    1.62
  -8   1  -9   19.06    1.97
  -8   1  -9   19.16    1.68
  -8   1  -8    2.49    0.87
  -8   1  -8    1.94    0.70
  -8   1  -7    8.94    1.24
  -8   1  -7    9.84    1.28
  -8   1  -7    8.48    1.13
  -8   1  -6   13.11    1.44
  -8   1  -6   13.89    1.37
  -8   1  -6   10.72    1.31
  -8   1  -5    2.17    0.71
  -8   1  -5    2.59    0.76
  -8   1  -5    4.20    0.89
  -8   1  -4   57.60    3.23
  -8   1  -4   49.23    3.13
  -8   1  -4   52.96    3.24
  -8   1  -3   72.66    4.01
  -8   1  -3   73.19    3.90
  -8   1  -3   75.45    4.06
  -8   1  -3   75.47    4.13
  -8   1  -2   15.78    1.53
  -8   1  -2   17.84    1.53
  -8   1  -2   17.22    1.32
  -8   1  -1   26.92    2.06
  -8   1  -1   27.78    1.69
  -8   1  -1   28.67    1.99
  -8   1   0    5.57    0.93
  -8   1   0    6.59    0.94
  -8   1   0    5.60    0.59
  -8   1   0    4.63    0.79
  -8   1   1   88.77    4.86
  -8   1   1   91.91    4.98
  -8   1   1   90.13    4.99
  -8   1   1   97.86    4.83
  -8   1   1   95.74    4.14
  -8   1   1   95.41    4.19
  -8   1   2  240.01   11.64
  -8   1   2  242.78   11.38
  -8   1   2  271.75   11.57
  -8   1   2  242.22   11.63
  -8   1   2  267.35   10.80
  -8   1   2  249.32   10.70
  -8   1   3  201.38    9.26
  -8   1   3  203.35    9.62
  -8   1   3  187.57    9.43
  -8   1   3  204.52    9.36
  -8   1   3  208.63    8.76
  -8   1   3  199.25    8.54
  -8   1   4   16.05    1.67
  -8   1   4   14.95    1.44
  -8   1   4   17.47    0.99
  -8   1   4   15.15    1.57
  -8   1   4   16.30    1.50
  -8   1   4   16.85    1.23
  -8   1   5   60.08    3.54
  -8   1   5   65.58    3.91
  -8   1   5   61.61    2.90
  -8   1   5   61.01    3.27
  -8   1   5   61.58    3.73
  -8   1   6   36.07    2.49
  -8   1   6   30.57    2.53
  -8   1   6   33.71    2.22
  -8   1   7   12.85    1.48
  -8   1   7   15.00    1.67
  -8   1   7   13.13    1.39
  -8   1   8    0.19    0.74
  -8   1   8    1.10    0.70
  -8   1   9    3.40    1.04
  -8   1  10   18.06    1.57
  -8   1  13   43.12    3.56
  -8   1  14   12.87    2.32
  -8   1  15    1.72    1.49
  -8   1  16   12.86    2.47
  -8   1  16    9.59    1.62
  -8   1  17   34.13    3.73
  -8   2 -16    0.90    0.91
  -8   2 -15    9.61    1.43
  -8   2 -15    9.92    2.22
  -8   2 -14    9.10    1.32
  -8   2 -14   10.57    2.22
  -8   2 -13    0.74    0.78
  -8   2 -13    0.34    1.24
  -8   2 -12    1.69    1.22
  -8   2 -12    2.77    0.92
  -8   2 -12    0.32    1.25
  -8   2 -11   26.12    2.17
  -8   2 -11   25.04    2.82
  -8   2 -10   44.55    3.05
  -8   2 -10   43.31    3.71
  -8   2 -10   50.78    3.55
  -8   2  -9   49.54    3.09
  -8   2  -9   43.38    3.70
  -8   2  -9   45.32    3.33
  -8   2  -8   -0.55    0.64
  -8   2  -8   -0.17    0.81
  -8   2  -7    3.90    0.83
  -8   2  -7    3.05    0.86
  -8   2  -6   25.93    2.06
  -8   2  -6   26.32    2.06
  -8   2  -6   24.82    2.09
  -8   2  -5  114.63    5.55
  -8   2  -5   99.93    5.42
  -8   2  -5  100.79    5.51
  -8   2  -4   87.66    4.55
  -8   2  -4   75.80    4.37
  -8   2  -4   82.87    4.52
  -8   2  -3   14.59    1.41
  -8   2  -3   13.69    1.44
  -8   2  -2   12.39    1.36
  -8   2  -2   12.61    1.13
  -8   2  -2   13.43    1.29
  -8   2  -1    4.89    0.90
  -8   2  -1    4.90    0.83
  -8   2   0   93.91    5.01
  -8   2   0   97.70    4.87
  -8   2   0   92.62    4.38
  -8   2   0  103.97    5.13
  -8   2   1  100.87    4.83
  -8   2   1  107.09    5.45
  -8   2   1  100.29    5.51
  -8   2   1  106.38    5.23
  -8   2   1  104.36    4.58
  -8   2   1  118.24    5.56
  -8   2   2    9.01    1.20
  -8   2   2    8.27    0.99
  -8   2   2    9.88    1.21
  -8   2   2    9.46    1.15
  -8   2   2    8.72    0.55
  -8   2   2    9.47    0.80
  -8   2   3   25.15    2.11
  -8   2   3   25.89    1.88
  -8   2   3   23.97    2.01
  -8   2   3   27.75    2.06
  -8   2   3   25.07    1.51
  -8   2   3   26.27    1.38
  -8   2   4   39.59    2.90
  -8   2   4   42.47    2.60
  -8   2   4   40.88    2.70
  -8   2   4   39.73    2.77
  -8   2   4   41.92    2.18
  -8   2   4   42.19    2.20
  -8   2   5   67.47    3.74
  -8   2   5   62.46    4.07
  -8   2   5   69.38    3.87
  -8   2   5   66.78    3.99
  -8   2   5   66.26    3.26
  -8   2   5   69.69    3.46
  -8   2   6   70.20    4.36
  -8   2   6   70.24    4.02
  -8   2   6   68.17    4.22
  -8   2   6   76.45    4.09
  -8   2   6   73.33    3.50
  -8   2   6   71.47    3.80
  -8   2   7   29.26    2.21
  -8   2   7   25.74    2.33
  -8   2   8   16.54    1.90
  -8   2   8   16.68    1.67
  -8   2   9    0.21    0.80
  -8   2  10   91.57    6.22
  -8   2  10   91.37    5.51
  -8   2  11   98.11    6.63
  -8   2  11  101.55    5.99
  -8   2  12   63.59    4.48
  -8   2  12   66.68    5.16
  -8   2  15   11.43    2.30
  -8   2  15   11.67    1.78
  -8   2  16   30.88    2.78
  -8   2  16   33.72    3.72
  -8   2  17   53.08    4.74
  -8   3 -15   13.04    1.80
  -8   3 -14    0.34    0.95
  -8   3 -13    4.28    1.67
  -8   3 -13    3.16    1.00
  -8   3 -12   12.95    1.64
  -8   3 -11   18.34    1.88
  -8   3 -10   16.27    2.38
  -8   3 -10   18.72    2.56
  -8   3 -10   21.21    1.95
  -8   3 -10   14.51    2.02
  -8   3  -9   11.96    2.09
  -8   3  -9   12.52    2.15
  -8   3  -9   18.07    2.00
  -8   3  -9   18.65    1.84
  -8   3  -8    5.07    1.13
  -8   3  -8    4.75    1.45
  -8   3  -8    5.79    1.10
  -8   3  -7   25.64    2.25
  -8   3  -7   24.81    2.14
  -8   3  -6   11.11    1.41
  -8   3  -6   10.47    1.32
  -8   3  -5    3.96    0.93
  -8   3  -5    3.81    0.85
  -8   3  -5    6.23    1.05
  -8   3  -4    2.79    0.84
  -8   3  -4    2.71    0.81
  -8   3  -4    3.49    0.83
  -8   3  -3    0.98    0.59
  -8   3  -3    0.27    0.59
  -8   3  -2   55.27    3.26
  -8   3  -2   56.98    3.39
  -8   3  -1   44.57    2.86
  -8   3  -1   45.51    2.95
  -8   3  -1   41.27    2.64
  -8   3   0   50.26    2.87
  -8   3   0   55.30    3.27
  -8   3   0   54.74    3.06
  -8   3   0   49.73    2.63
  -8   3   0   56.79    3.34
  -8   3   1    7.11    0.86
  -8   3   1    6.48    1.03
  -8   3   1    9.04    1.15
  -8   3   1    7.44    0.94
  -8   3   1    9.30    1.23
  -8   3   1    9.34    1.45
  -8   3   1    7.24    0.57
  -8   3   2   12.03    1.03
  -8   3   2   10.94    1.14
  -8   3   2    8.13    1.25
  -8   3   2   10.84    1.30
  -8   3   2   14.31    1.72
  -8   3   2   13.85    1.45
  -8   3   3   32.30    1.93
  -8   3   3   31.54    2.35
  -8   3   3   35.84    2.42
  -8   3   3   35.73    2.58
  -8   3   3   38.08    2.21
  -8   3   3   29.81    1.44
  -8   3   3   29.80    2.60
  -8   3   4    4.90    0.68
  -8   3   4    6.30    0.90
  -8   3   4    4.34    0.99
  -8   3   4    6.23    0.56
  -8   3   4    6.37    1.06
  -8   3   4    5.26    0.96
  -8   3   5   13.76    1.46
  -8   3   5   13.75    1.12
  -8   3   5   11.05    1.55
  -8   3   5   15.20    1.37
  -8   3   5   12.06    1.45
  -8   3   5   13.12    1.04
  -8   3   6   77.23    4.16
  -8   3   6   70.79    4.52
  -8   3   6   76.11    3.81
  -8   3   6   75.61    3.91
  -8   3   6   78.77    4.47
  -8   3   6   83.06    4.40
  -8   3   7   75.01    4.63
  -8   3   7   69.67    4.12
  -8   3   7   85.62    4.35
  -8   3   7   75.62    3.77
  -8   3   7   69.93    4.35
  -8   3   8   38.36    2.74
  -8   3   8   45.81    3.26
  -8   3   9   19.66    2.53
  -8   3   9   23.13    2.28
  -8   3   9   16.58    1.75
  -8   3  10   75.30    5.68
  -8   3  10   81.13    5.04
  -8   3  11   33.23    3.51
  -8   3  11   33.73    2.99
  -8   3  12    8.41    1.96
  -8   3  12    3.90    1.23
  -8   3  13   -0.36    1.43
  -8   3  14   17.17    2.74
  -8   3  14   19.93    2.37
  -8   3  15   24.61    2.55
  -8   3  16   14.03    2.02
  -8   4 -15   -0.95    1.10
  -8   4 -14   10.67    1.72
  -8   4 -13   22.71    2.31
  -8   4 -12   14.90    1.85
  -8   4 -11    8.04    1.40
  -8   4 -11   10.36    2.17
  -8   4 -10   -0.65    1.19
  -8   4 -10    0.70    0.83
  -8   4 -10    0.99    1.11
  -8   4  -9   -1.02    1.06
  -8   4  -9   -0.32    1.13
  -8   4  -9    0.17    0.76
  -8   4  -8   21.76    2.14
  -8   4  -8   16.58    2.38
  -8   4  -8   20.87    2.00
  -8   4  -8   16.61    2.49
  -8   4  -7   43.63    3.10
  -8   4  -7   39.02    3.61
  -8   4  -7   41.97    3.04
  -8   4  -6   16.99    2.24
  -8   4  -6   20.39    1.91
  -8   4  -6   16.78    1.78
  -8   4  -5   -0.26    1.07
  -8   4  -5   -0.32    0.70
  -8   4  -5   -0.15    0.67
  -8   4  -4    8.80    1.18
  -8   4  -4   10.76    1.80
  -8   4  -4   11.09    1.66
  -8   4  -4   13.00    1.47
  -8   4  -4    9.95    1.29
  -8   4  -3   25.52    2.10
  -8   4  -3   29.92    2.24
  -8   4  -2   68.97    3.86
  -8   4  -2   69.05    3.97
  -8   4  -1   33.65    2.27
  -8   4  -1   33.77    2.27
  -8   4  -1   33.06    2.42
  -8   4  -1   37.48    3.04
  -8   4  -1   32.04    2.48
  -8   4   0   14.75    1.39
  -8   4   0   16.94    1.62
  -8   4   0   17.55    1.47
  -8   4   0   19.41    2.11
  -8   4   0   14.65    1.60
  -8   4   1    8.70    1.05
  -8   4   1   10.40    1.28
  -8   4   1   10.35    1.09
  -8   4   1    9.73    1.30
  -8   4   1   12.99    1.70
  -8   4   1   12.20    1.36
  -8   4   2    5.64    0.82
  -8   4   2    4.09    0.94
  -8   4   2    6.11    1.05
  -8   4   2    7.05    1.07
  -8   4   2    4.75    1.16
  -8   4   2    4.80    0.77
  -8   4   3    2.31    0.81
  -8   4   3    2.10    0.59
  -8   4   3    2.52    0.82
  -8   4   3    2.24    0.75
  -8   4   3    2.38    0.94
  -8   4   3    2.03    0.57
  -8   4   4    8.98    1.04
  -8   4   4    8.11    1.25
  -8   4   4   12.60    1.41
  -8   4   4   11.87    1.38
  -8   4   4   11.63    1.63
  -8   4   4    8.18    0.98
  -8   4   5   26.08    1.90
  -8   4   5   25.04    2.28
  -8   4   5   29.67    2.63
  -8   4   5   28.80    2.20
  -8   4   5   28.50    2.24
  -8   4   5   25.08    1.79
  -8   4   6   24.13    1.82
  -8   4   6   26.59    2.36
  -8   4   6   22.47    2.35
  -8   4   6   23.27    2.02
  -8   4   6   24.95    2.03
  -8   4   6   20.45    1.60
  -8   4   7    0.54    0.51
  -8   4   7    0.88    0.65
  -8   4   7    0.21    0.94
  -8   4   7    0.60    0.63
  -8   4   7    1.59    0.86
  -8   4   7    0.81    0.76
  -8   4   8   84.33    4.26
  -8   4   8   76.92    4.59
  -8   4   8   81.97    4.53
  -8   4   8   87.35    5.21
  -8   4   8   82.55    4.85
  -8   4   8   86.40    5.88
  -8   4   8   90.37    5.31
  -8   4   9   59.14    4.12
  -8   4   9   54.78    3.54
  -8   4  10   49.08    4.39
  -8   4  10   51.88    3.85
  -8   4  11    4.32    1.33
  -8   4  11    3.19    1.69
  -8   4  12    3.99    1.65
  -8   4  12    5.84    1.52
  -8   4  13   17.41    2.72
  -8   4  13   20.47    2.52
  -8   4  14   21.17    2.98
  -8   4  14   20.81    2.53
  -8   4  15   18.36    2.86
  -8   4  15   13.66    2.00
  -8   4  16    0.68    1.03
  -8   5 -14    3.49    1.27
  -8   5 -13    6.07    1.51
  -8   5 -12    7.36    1.53
  -8   5 -11    4.69    1.33
  -8   5 -10    0.70    1.39
  -8   5 -10    1.15    0.85
  -8   5  -9   17.76    2.57
  -8   5  -9   14.86    1.84
  -8   5  -9   11.62    1.83
  -8   5  -8   26.17    2.31
  -8   5  -8   19.28    2.64
  -8   5  -8   18.28    2.32
  -8   5  -8   19.75    2.17
  -8   5  -7    9.74    1.46
  -8   5  -7    4.92    1.28
  -8   5  -7    4.92    1.57
  -8   5  -7    5.35    1.41
  -8   5  -6    0.51    0.95
  -8   5  -6   -0.28    1.04
  -8   5  -6   -0.29    1.11
  -8   5  -6    0.18    0.82
  -8   5  -5    9.71    1.39
  -8   5  -5    9.73    1.34
  -8   5  -5    9.64    1.85
  -8   5  -5    7.88    1.68
  -8   5  -5   10.32    1.73
  -8   5  -4   25.48    2.78
  -8   5  -4   28.56    2.16
  -8   5  -4   25.90    2.58
  -8   5  -4   24.48    2.26
  -8   5  -4   27.63    2.25
  -8   5  -3   19.68    1.77
  -8   5  -3   17.14    1.68
  -8   5  -3   14.64    2.13
  -8   5  -2    3.57    1.26
  -8   5  -2    3.98    0.86
  -8   5  -2    3.45    0.76
  -8   5  -1   -0.35    0.63
  -8   5  -1    0.68    0.59
  -8   5  -1   -0.50    1.06
  -8   5  -1    0.14    0.66
  -8   5  -1   -0.49    0.69
  -8   5   0   -0.24    1.12
  -8   5   0    1.16    0.68
  -8   5   0    0.27    0.65
  -8   5   0    0.55    0.56
  -8   5   0    1.18    1.00
  -8   5   0   -0.64    0.76
  -8   5   1    0.42    0.47
  -8   5   1    1.09    0.70
  -8   5   1    1.62    0.68
  -8   5   1    0.96    0.72
  -8   5   1    1.65    1.02
  -8   5   1    2.14    1.15
  -8   5   1    1.10    0.62
  -8   5   2   10.82    1.24
  -8   5   2   13.95    1.96
  -8   5   2   14.24    1.56
  -8   5   2   10.98    1.14
  -8   5   2   11.81    1.35
  -8   5   2   11.53    1.74
  -8   5   2   12.86    1.49
  -8   5   3   24.06    1.85
  -8   5   3   25.28    2.04
  -8   5   3   24.76    1.77
  -8   5   3   28.16    2.32
  -8   5   3   22.57    2.45
  -8   5   3   23.33    2.15
  -8   5   4    0.98    0.52
  -8   5   4    0.71    0.72
  -8   5   4    1.59    0.72
  -8   5   4    0.64    0.65
  -8   5   4    1.17    0.84
  -8   5   4    0.22    0.55
  -8   5   5    2.81    0.65
  -8   5   5    3.89    1.12
  -8   5   5    3.28    0.70
  -8   5   5    4.22    1.19
  -8   5   5    4.46    1.02
  -8   5   5    3.71    0.89
  -8   5   6    8.98    1.29
  -8   5   6   11.02    1.17
  -8   5   6    9.55    1.11
  -8   5   6    9.72    1.57
  -8   5   6   12.84    1.45
  -8   5   6   11.66    1.74
  -8   5   7   55.55    3.24
  -8   5   7   56.42    3.62
  -8   5   7   59.15    3.62
  -8   5   7   57.68    3.32
  -8   5   7   57.13    3.92
  -8   5   7   60.21    4.76
  -8   5   7   55.26    4.05
  -8   5   8   83.34    4.53
  -8   5   8   88.97    5.35
  -8   5   8   93.62    5.00
  -8   5   8   83.23    4.98
  -8   5   8   93.54    5.43
  -8   5   8   83.83    4.67
  -8   5   8  103.00    6.50
  -8   5   8   90.59    5.54
  -8   5   9   32.73    2.70
  -8   5   9   35.87    2.97
  -8   5   9   36.83    3.12
  -8   5   9   36.72    3.72
  -8   5   9   37.67    2.71
  -8   5   9   29.89    2.89
  -8   5  10    1.18    1.09
  -8   5  10    1.07    1.45
  -8   5  10    4.19    1.04
  -8   5  10    5.16    1.51
  -8   5  10    2.73    1.16
  -8   5  11   17.51    2.83
  -8   5  11   22.95    2.64
  -8   5  12   26.93    3.30
  -8   5  12   25.30    2.86
  -8   5  13   21.05    3.07
  -8   5  13   25.60    2.81
  -8   5  14    9.32    2.22
  -8   5  14    9.97    1.85
  -8   5  15    0.39    1.71
  -8   5  15    3.06    1.23
  -8   5  16    1.95    1.16
  -8   6 -12    1.73    1.21
  -8   6 -11   16.18    2.12
  -8   6 -10   24.63    2.51
  -8   6  -9   18.47    2.81
  -8   6  -9   16.73    2.04
  -8   6  -8    6.14    1.80
  -8   6  -8    8.40    1.52
  -8   6  -8    7.18    1.51
  -8   6  -7    0.20    0.82
  -8   6  -7    1.31    1.30
  -8   6  -7    0.73    1.21
  -8   6  -7    2.08    1.15
  -8   6  -7    0.19    1.09
  -8   6  -6   10.73    1.64
  -8   6  -6   15.36    2.39
  -8   6  -6   12.83    1.94
  -8   6  -6   12.74    2.03
  -8   6  -6   11.15    1.61
  -8   6  -5   20.82    2.09
  -8   6  -5   16.53    2.43
  -8   6  -5   16.46    2.26
  -8   6  -5   20.67    2.45
  -8   6  -5   16.47    1.83
  -8   6  -4   12.17    1.45
  -8   6  -4    8.36    1.71
  -8   6  -4   11.59    1.89
  -8   6  -4   11.78    1.85
  -8   6  -4    9.53    1.35
  -8   6  -3   10.63    1.86
  -8   6  -3    8.01    1.21
  -8   6  -3    7.82    1.25
  -8   6  -3    7.18    1.57
  -8   6  -3   10.40    1.76
  -8   6  -3    7.60    1.58
  -8   6  -2    0.18    0.74
  -8   6  -2    0.55    0.98
  -8   6  -2    0.65    0.72
  -8   6  -2   -0.14    0.74
  -8   6  -2    0.76    0.54
  -8   6  -2    2.12    1.10
  -8   6  -2    0.51    1.15
  -8   6  -2    0.26    1.14
  -8   6  -1    1.41    0.87
  -8   6  -1    1.07    1.01
  -8   6  -1    0.68    0.73
  -8   6  -1    1.79    0.65
  -8   6  -1   -0.26    1.21
  -8   6  -1    0.25    0.93
  -8   6  -1    1.40    0.80
  -8   6   0   45.42    3.81
  -8   6   0   47.87    2.90
  -8   6   0   42.58    3.08
  -8   6   0   45.54    3.04
  -8   6   0   55.73    4.04
  -8   6   0   50.09    3.31
  -8   6   1   93.38    5.87
  -8   6   1   80.99    4.90
  -8   6   1   95.03    5.00
  -8   6   1   88.28    4.68
  -8   6   1   97.84    5.22
  -8   6   1  104.00    6.07
  -8   6   1   95.43    5.26
  -8   6   2   73.76    5.18
  -8   6   2   79.93    4.57
  -8   6   2   80.33    4.55
  -8   6   2   91.83    4.94
  -8   6   2   77.34    4.23
  -8   6   2   89.18    5.53
  -8   6   2   92.59    4.92
  -8   6   3   21.99    1.88
  -8   6   3   22.63    2.45
  -8   6   3   18.66    1.80
  -8   6   3   20.89    2.02
  -8   6   3   17.70    1.52
  -8   6   3   21.62    2.44
  -8   6   3   21.54    2.02
  -8   6   4   11.33    1.81
  -8   6   4   14.63    1.56
  -8   6   4   12.60    1.60
  -8   6   4   13.58    1.69
  -8   6   4   13.08    1.25
  -8   6   4   14.09    1.48
  -8   6   4   11.31    1.92
  -8   6   5   52.63    4.06
  -8   6   5   51.34    3.21
  -8   6   5   51.76    3.91
  -8   6   5   52.69    3.36
  -8   6   5   55.14    3.71
  -8   6   5   51.92    3.00
  -8   6   5   55.67    3.55
  -8   6   5   55.41    4.22
  -8   6   6   11.61    1.38
  -8   6   6   15.53    2.00
  -8   6   6   12.78    1.58
  -8   6   6   11.11    1.44
  -8   6   6   14.70    1.84
  -8   6   6   19.30    2.64
  -8   6   6   18.11    2.23
  -8   6   7   26.45    2.98
  -8   6   7   24.93    2.70
  -8   6   7   31.90    2.47
  -8   6   7   31.42    2.42
  -8   6   7   32.44    2.78
  -8   6   7   29.38    3.31
  -8   6   7   30.94    2.97
  -8   6   8   33.31    3.30
  -8   6   8   29.67    2.85
  -8   6   8   33.31    2.93
  -8   6   8   34.90    3.65
  -8   6   8   35.18    2.67
  -8   6   8   36.49    2.70
  -8   6   8   40.37    3.33
  -8   6   9    3.25    1.00
  -8   6   9    2.59    0.93
  -8   6   9    2.28    1.16
  -8   6   9    5.70    1.83
  -8   6   9    2.75    1.31
  -8   6   9    4.05    1.51
  -8   6  10    7.93    1.30
  -8   6  10    6.20    1.94
  -8   6  10    7.84    1.76
  -8   6  10    2.72    1.38
  -8   6  10    7.20    1.30
  -8   6  11   46.85    4.55
  -8   6  11   52.21    3.95
  -8   6  11   54.10    4.30
  -8   6  12   43.38    4.23
  -8   6  12   36.47    3.46
  -8   6  13    7.11    1.85
  -8   6  13    7.85    2.15
  -8   6  14    1.39    1.13
  -8   6  14    0.80    1.59
  -8   6  15   -0.27    1.17
  -8   6  16    6.22    1.73
  -8   7  -9    3.74    1.29
  -8   7  -8    0.65    1.02
  -8   7  -7    4.01    1.26
  -8   7  -7    3.12    1.54
  -8   7  -7    3.19    1.19
  -8   7  -6   21.71    2.26
  -8   7  -6   21.34    2.83
  -8   7  -6   22.01    2.21
  -8   7  -5   21.04    2.25
  -8   7  -5   19.21    2.69
  -8   7  -5   22.87    2.12
  -8   7  -4    4.30    1.50
  -8   7  -4    5.19    1.18
  -8   7  -3   -0.31    0.74
  -8   7  -3   -0.14    0.66
  -8   7  -3   -0.59    1.12
  -8   7  -2    9.74    1.51
  -8   7  -2   11.11    1.54
  -8   7  -2    6.81    1.21
  -8   7  -2    7.63    1.15
  -8   7  -2    6.18    1.60
  -8   7  -2   11.35    1.95
  -8   7  -2    8.22    1.68
  -8   7  -1   10.71    1.54
  -8   7  -1   10.69    1.56
  -8   7  -1   11.29    1.41
  -8   7  -1    8.03    1.21
  -8   7  -1   13.82    2.06
  -8   7  -1   10.34    1.83
  -8   7   0   39.76    2.78
  -8   7   0   39.86    3.02
  -8   7   0   40.92    3.62
  -8   7   0   39.48    2.59
  -8   7   0   42.34    3.09
  -8   7   0   44.13    3.77
  -8   7   0   38.25    3.42
  -8   7   1   35.08    2.75
  -8   7   1   36.97    2.68
  -8   7   1   28.20    2.14
  -8   7   1   31.83    3.14
  -8   7   1   33.74    2.42
  -8   7   1   41.70    3.51
  -8   7   1   28.15    2.94
  -8   7   1   31.25    3.21
  -8   7   2   13.87    1.74
  -8   7   2   12.38    1.96
  -8   7   2   15.01    1.69
  -8   7   2   14.18    1.55
  -8   7   2   16.66    1.77
  -8   7   2   12.12    1.24
  -8   7   2   13.99    1.95
  -8   7   2   12.13    2.11
  -8   7   2   13.21    2.13
  -8   7   3    1.07    0.74
  -8   7   3    2.64    1.34
  -8   7   3    2.14    0.90
  -8   7   3    1.38    0.79
  -8   7   3    2.10    1.00
  -8   7   3    1.16    0.92
  -8   7   3   -0.28    1.11
  -8   7   3    3.50    1.36
  -8   7   4   12.43    1.78
  -8   7   4    6.73    1.58
  -8   7   4    9.07    1.42
  -8   7   4   10.48    1.34
  -8   7   4    8.81    1.41
  -8   7   4    6.39    1.75
  -8   7   4    7.36    1.79
  -8   7   4    7.54    1.75
  -8   7   5   49.18    3.94
  -8   7   5   46.39    3.24
  -8   7   5   41.65    3.57
  -8   7   5   44.82    3.04
  -8   7   5   49.74    3.40
  -8   7   5   42.17    3.95
  -8   7   5   41.19    3.84
  -8   7   5   41.63    3.39
  -8   7   6   23.29    2.68
  -8   7   6   23.99    2.19
  -8   7   6   23.65    2.56
  -8   7   6   20.36    1.96
  -8   7   6   22.96    2.30
  -8   7   6   21.08    2.79
  -8   7   6   23.10    2.25
  -8   7   7    9.50    1.70
  -8   7   7    8.24    1.53
  -8   7   7    9.21    1.99
  -8   7   7    7.89    1.34
  -8   7   7    6.99    1.16
  -8   7   7   10.45    1.92
  -8   7   8   -0.17    0.90
  -8   7   8   -0.32    0.86
  -8   7   8   -0.22    1.12
  -8   7   8   -0.35    1.33
  -8   7   8   -0.61    1.60
  -8   7   8   -0.55    1.14
  -8   7   9   12.86    1.58
  -8   7   9   11.33    1.55
  -8   7   9   13.78    2.46
  -8   7   9   11.97    2.09
  -8   7   9    9.74    2.02
  -8   7  10   28.35    3.55
  -8   7  10   34.31    2.65
  -8   7  10   31.16    2.61
  -8   7  11   31.41    3.73
  -8   7  11   38.42    2.85
  -8   7  11   36.46    2.87
  -8   7  12   23.52    3.31
  -8   7  13   -0.80    1.47
  -8   8  -6   32.11    2.94
  -8   8  -5    7.15    1.94
  -8   8  -5    7.58    1.56
  -8   8  -4    0.66    1.14
  -8   8  -3    2.40    0.87
  -8   8  -3    2.21    1.23
  -8   8  -2   29.79    2.34
  -8   8  -2   37.45    2.96
  -8   8  -2   33.41    3.38
  -8   8  -1   29.99    2.38
  -8   8  -1   29.95    2.25
  -8   8  -1   34.87    2.81
  -8   8  -1   31.85    3.23
  -8   8   0   27.78    2.54
  -8   8   0   25.85    2.93
  -8   8   0   31.24    2.35
  -8   8   1    2.33    0.89
  -8   8   1    0.81    0.82
  -8   8   1    4.58    1.42
  -8   8   1    2.70    1.39
  -8   8   2    9.00    1.43
  -8   8   2    8.53    1.29
  -8   8   2    7.69    1.40
  -8   8   2    8.75    1.85
  -8   8   2    9.10    1.75
  -8   8   3   28.75    2.52
  -8   8   3   26.65    2.99
  -8   8   3   27.02    2.24
  -8   8   3   33.80    2.62
  -8   8   3   26.28    3.05
  -8   8   3   29.21    2.91
  -8   8   4   39.64    3.05
  -8   8   4   34.51    3.52
  -8   8   4   39.39    2.80
  -8   8   4   43.85    3.19
  -8   8   4   44.94    3.85
  -8   8   4   41.65    3.53
  -8   8   5   33.87    3.28
  -8   8   5   32.38    2.49
  -8   8   5   37.64    2.92
  -8   8   5   38.16    3.61
  -8   8   5   33.40    2.75
  -8   8   6    2.85    1.08
  -8   8   6    4.98    1.71
  -8   8   6    3.21    0.96
  -8   8   6    2.42    0.97
  -8   8   6    0.27    1.21
  -8   8   7    4.81    1.77
  -8   8   7    2.58    0.91
  -8   8   7    4.65    1.19
  -8   8   7    1.83    1.14
  -8   8   8   21.89    2.11
  -8   8   8   25.60    2.34
  -8   8   9   28.65    3.33
  -8   8   9   27.02    2.43
  -8   8   9   24.62    2.26
  -8   8  10   30.20    3.52
  -8   8  10   30.56    2.61
  -8   8  10   31.42    2.57
  -8   8  11    8.56    2.30
  -8   8  11   13.04    1.68
  -8   8  11    8.65    1.44
  -8   8  12    7.56    2.14
  -8   8  12    5.26    1.21
  -8   8  12    6.37    1.29
  -8   9  -3    8.41    2.05
  -8   9  -2   18.43    2.19
  -8   9  -2   17.83    2.62
  -8   9  -1   10.66    1.70
  -8   9  -1    9.07    2.02
  -8   9   0    1.46    0.93
  -8   9   0    3.01    1.55
  -8   9   1    4.33    1.28
  -8   9   1    2.61    1.39
  -8   9   2   38.34    3.06
  -8   9   2   35.75    3.41
  -8   9   3   42.84    3.29
  -8   9   3   42.95    3.72
  -8   9   4   19.01    2.15
  -8   9   4   22.95    2.87
  -8   9   4   24.36    2.31
  -8   9   5    0.96    1.39
  -8   9   5    2.35    1.01
  -8   9   6    4.31    1.76
  -8   9   6    3.51    1.08
  -8   9   7   15.17    2.65
  -8   9   7   18.53    2.03
  -8   9   8   25.40    3.33
  -8   9   8   28.30    2.57
  -8   9   9   17.70    2.84
  -8   9   9   16.50    2.00
  -8   9  10    9.52    2.31
  -8   9  10   11.08    1.62
  -8   9  11    1.95    1.72
  -8   9  11    1.48    0.92
  -8   9  12    1.83    0.97
  -8   9  13    6.52    1.38
  -8  10  -1   -0.33    1.26
  -8  10   0    2.26    1.40
  -8  10   1    6.53    1.79
  -8  10   4    2.29    1.07
  -8  10   5    0.41    0.96
  -8  10   6   10.64    1.63
  -8  10   7   22.41    2.31
  -8  10   7   22.14    3.02
  -8  10   8   19.08    2.13
  -8  10   8   23.68    3.12
  -8  10   9    4.02    1.77
  -8  10  10    3.40    1.77
  -7 -16 -14    3.33    1.56
  -7 -16 -13   -0.86    1.36
  -7 -16 -12    1.48    1.38
  -7 -16 -11    1.82    1.53
  -7 -16 -10    4.67    1.82
  -7 -16 -10    4.97    1.78
  -7 -16  -9    1.59    1.49
  -7 -16  -8    0.65    1.59
  -7 -16  -7    3.31    1.48
  -7 -16  -7    8.29    2.10
  -7 -16  -6    2.63    1.44
  -7 -16  -6    3.04    1.64
  -7 -16  -5    1.57    1.23
  -7 -16  -5    0.34    1.30
  -7 -15 -14    0.77    1.13
  -7 -15 -13    0.26    1.31
  -7 -15 -12    1.08    1.31
  -7 -15 -11    3.18    1.60
  -7 -15 -11    4.72    1.55
  -7 -15 -11    4.38    1.42
  -7 -15 -10    4.74    1.68
  -7 -15 -10    5.12    1.65
  -7 -15 -10    4.08    1.41
  -7 -15  -9   -0.95    1.55
  -7 -15  -9    0.58    1.18
  -7 -15  -9    2.24    1.35
  -7 -15  -8    3.43    1.49
  -7 -15  -8    1.49    1.42
  -7 -15  -8    2.80    1.36
  -7 -15  -8    1.81    1.29
  -7 -15  -7    4.36    1.64
  -7 -15  -7    8.19    1.89
  -7 -15  -7    5.97    1.60
  -7 -15  -7    5.61    1.72
  -7 -15  -6    6.54    1.60
  -7 -15  -6    2.79    1.58
  -7 -15  -6    6.18    1.77
  -7 -15  -5    3.78    1.36
  -7 -15  -5    3.09    1.57
  -7 -15  -5    5.99    1.69
  -7 -15  -4    1.57    1.10
  -7 -15  -4   -1.23    1.33
  -7 -15  -4    1.29    1.18
  -7 -15  -3    0.18    0.84
  -7 -15  -3   -0.31    1.33
  -7 -15  -2    4.58    1.19
  -7 -15  -1    6.02    1.31
  -7 -15  -1    5.82    1.92
  -7 -15   0    6.44    1.79
  -7 -15   0    7.00    1.94
  -7 -15   1    5.53    1.64
  -7 -15   2    0.31    1.33
  -7 -15   3    0.61    1.39
  -7 -15   4    2.15    1.46
  -7 -14 -15   -0.23    1.02
  -7 -14 -14    2.96    1.57
  -7 -14 -14    2.80    1.29
  -7 -14 -13    5.98    1.48
  -7 -14 -13   10.30    2.13
  -7 -14 -13    9.66    1.87
  -7 -14 -12    5.84    1.74
  -7 -14 -12    6.46    1.56
  -7 -14 -12    5.68    1.74
  -7 -14 -12    6.85    1.50
  -7 -14 -11   -0.29    1.04
  -7 -14 -11   -0.51    1.15
  -7 -14 -11   -1.33    1.31
  -7 -14 -11   -0.42    1.04
  -7 -14 -10   -0.26    1.11
  -7 -14 -10    1.32    1.16
  -7 -14  -9   -0.27    1.20
  -7 -14  -9    4.30    1.44
  -7 -14  -9    1.36    1.04
  -7 -14  -9    2.84    1.42
  -7 -14  -8    4.09    1.47
  -7 -14  -8    5.47    1.48
  -7 -14  -8    4.71    1.44
  -7 -14  -8    3.69    1.44
  -7 -14  -7    3.34    1.39
  -7 -14  -7    3.34    1.39
  -7 -14  -7    3.89    1.34
  -7 -14  -7    3.93    1.53
  -7 -14  -6    1.70    1.23
  -7 -14  -6    3.13    1.27
  -7 -14  -6    3.54    1.34
  -7 -14  -6    2.23    1.29
  -7 -14  -5    0.29    1.00
  -7 -14  -5    0.78    1.00
  -7 -14  -5    1.05    1.04
  -7 -14  -5    2.51    1.34
  -7 -14  -4   -1.18    1.30
  -7 -14  -4    0.18    0.96
  -7 -14  -4   -0.27    1.05
  -7 -14  -4   -0.83    1.20
  -7 -14  -3    6.41    1.32
  -7 -14  -3    6.46    1.66
  -7 -14  -3    9.12    1.78
  -7 -14  -2   19.15    1.97
  -7 -14  -1    5.97    1.82
  -7 -14  -1    4.93    1.21
  -7 -14   0   -0.28    1.13
  -7 -14   0    0.64    1.15
  -7 -14   0    0.13    0.84
  -7 -14   1    0.28    1.10
  -7 -14   1   -0.66    1.14
  -7 -14   1   -0.36    0.86
  -7 -14   2    2.78    1.37
  -7 -14   2    1.01    1.33
  -7 -14   2    0.87    0.79
  -7 -14   3   10.03    1.93
  -7 -14   3    8.95    2.12
  -7 -14   4   13.08    2.24
  -7 -14   4    6.32    1.89
  -7 -14   5    0.28    1.39
  -7 -14   6    1.12    1.40
  -7 -14   7   12.66    2.30
  -7 -14   8   12.86    2.19
  -7 -14   9    5.25    1.62
  -7 -13 -16   -0.20    1.05
  -7 -13 -15    4.98    1.36
  -7 -13 -14   10.75    1.44
  -7 -13 -14   11.28    2.04
  -7 -13 -14   11.75    1.65
  -7 -13 -14   11.67    1.86
  -7 -13 -13   11.16    1.85
  -7 -13 -13    8.02    1.80
  -7 -13 -13    6.87    1.24
  -7 -13 -13   12.41    2.03
  -7 -13 -13    9.11    1.53
  -7 -13 -12    1.84    1.13
  -7 -13 -12    3.18    1.46
  -7 -13 -12    2.41    0.93
  -7 -13 -12    3.57    1.40
  -7 -13 -12    2.55    1.06
  -7 -13 -11    2.36    1.23
  -7 -13 -11    1.25    0.84
  -7 -13 -11    1.58    1.21
  -7 -13 -11    0.25    1.00
  -7 -13 -11    0.75    0.88
  -7 -13 -10    2.23    1.14
  -7 -13 -10    2.02    0.84
  -7 -13 -10    3.23    1.40
  -7 -13 -10    1.76    1.09
  -7 -13 -10    3.64    1.36
  -7 -13  -9    8.84    1.65
  -7 -13  -9    4.03    1.38
  -7 -13  -9    8.49    1.71
  -7 -13  -9    6.76    1.65
  -7 -13  -8    7.12    1.65
  -7 -13  -8   10.06    1.78
  -7 -13  -7    3.71    1.23
  -7 -13  -7    0.20    1.24
  -7 -13  -7    2.79    1.32
  -7 -13  -7    2.56    1.24
  -7 -13  -6    1.58    1.06
  -7 -13  -6    0.57    0.99
  -7 -13  -6    1.75    1.13
  -7 -13  -6    2.61    1.26
  -7 -13  -5    0.75    0.99
  -7 -13  -5    0.32    0.72
  -7 -13  -5    0.53    0.87
  -7 -13  -5    1.18    0.96
  -7 -13  -5    1.33    1.13
  -7 -13  -4    5.22    1.37
  -7 -13  -4    7.08    1.33
  -7 -13  -4   10.57    1.75
  -7 -13  -4    9.52    1.34
  -7 -13  -3   15.79    2.26
  -7 -13  -3   19.40    1.83
  -7 -13  -3   15.27    1.69
  -7 -13  -3   12.15    1.91
  -7 -13  -2   15.94    2.29
  -7 -13  -2   17.50    1.76
  -7 -13  -2   15.60    1.68
  -7 -13  -2   14.45    2.07
  -7 -13  -2   14.92    2.24
  -7 -13  -1    1.72    1.22
  -7 -13  -1    0.13    0.85
  -7 -13  -1    1.10    1.04
  -7 -13   0    4.69    1.44
  -7 -13   0    2.93    0.86
  -7 -13   0    2.57    1.29
  -7 -13   1    2.75    0.41
  -7 -13   1    2.39    1.22
  -7 -13   1    2.25    0.76
  -7 -13   1    1.50    1.00
  -7 -13   2   10.96    0.84
  -7 -13   2   12.27    2.17
  -7 -13   2    9.69    1.18
  -7 -13   2   11.02    1.89
  -7 -13   3   17.62    1.21
  -7 -13   3   17.45    1.49
  -7 -13   3   14.58    2.18
  -7 -13   4   13.91    1.10
  -7 -13   4   13.01    1.23
  -7 -13   4    9.99    2.10
  -7 -13   4   12.09    2.03
  -7 -13   5    1.11    0.60
  -7 -13   5    0.99    1.34
  -7 -13   5    1.77    1.18
  -7 -13   6    1.91    0.66
  -7 -13   6    1.69    1.46
  -7 -13   6    0.76    1.21
  -7 -13   7   12.79    2.42
  -7 -13   7   15.96    2.24
  -7 -13   8    4.30    1.50
  -7 -13   9    0.25    1.16
  -7 -13  10    0.75    1.21
  -7 -12 -16    2.76    1.11
  -7 -12 -16    2.14    0.78
  -7 -12 -15    4.36    0.93
  -7 -12 -15    2.30    1.24
  -7 -12 -15    4.32    1.17
  -7 -12 -14    4.69    0.97
  -7 -12 -14    6.32    1.51
  -7 -12 -14    5.48    1.46
  -7 -12 -14    4.50    1.12
  -7 -12 -13    2.33    0.83
  -7 -12 -13    3.87    1.33
  -7 -12 -13    4.39    1.34
  -7 -12 -13    2.40    1.04
  -7 -12 -12    0.38    0.67
  -7 -12 -12    1.19    1.05
  -7 -12 -12   -0.24    1.10
  -7 -12 -12    0.33    0.83
  -7 -12 -11    5.43    1.45
  -7 -12 -11    5.31    1.09
  -7 -12 -11    4.94    1.40
  -7 -12 -11    6.69    1.76
  -7 -12 -11    3.09    1.05
  -7 -12 -10    8.59    1.58
  -7 -12 -10    6.65    1.19
  -7 -12 -10    8.16    1.58
  -7 -12 -10    9.43    1.78
  -7 -12 -10    5.87    1.32
  -7 -12  -9   12.19    1.88
  -7 -12  -9   10.73    1.46
  -7 -12  -9   15.15    1.98
  -7 -12  -9   14.06    1.84
  -7 -12  -8   17.49    2.27
  -7 -12  -8   18.60    2.10
  -7 -12  -8   24.80    2.45
  -7 -12  -8   20.57    2.30
  -7 -12  -8   22.19    2.02
  -7 -12  -7    0.79    0.92
  -7 -12  -7    2.59    1.15
  -7 -12  -7    1.14    1.05
  -7 -12  -7    1.26    0.75
  -7 -12  -6   -0.23    0.96
  -7 -12  -6   -0.20    0.88
  -7 -12  -6   -0.17    0.91
  -7 -12  -5   22.70    2.35
  -7 -12  -5   22.09    2.02
  -7 -12  -5   18.78    1.83
  -7 -12  -4   24.84    2.49
  -7 -12  -4   22.24    2.04
  -7 -12  -4   22.88    2.09
  -7 -12  -4   23.58    2.41
  -7 -12  -3   12.14    0.93
  -7 -12  -3   16.50    1.96
  -7 -12  -3   16.27    1.63
  -7 -12  -3   15.07    1.56
  -7 -12  -3   15.41    1.98
  -7 -12  -2    6.81    1.12
  -7 -12  -2    4.29    0.54
  -7 -12  -2    6.50    1.06
  -7 -12  -2    5.93    1.46
  -7 -12  -1   -0.44    0.71
  -7 -12  -1   -0.04    0.29
  -7 -12  -1   -0.26    0.91
  -7 -12  -1   -0.24    0.64
  -7 -12  -1    0.25    1.01
  -7 -12   0    4.83    1.40
  -7 -12   0    2.55    0.45
  -7 -12   0    3.00    0.81
  -7 -12   0    2.72    0.85
  -7 -12   1    3.02    1.31
  -7 -12   1    4.67    1.29
  -7 -12   1    2.15    0.48
  -7 -12   1    4.04    0.87
  -7 -12   1    5.51    1.06
  -7 -12   2   18.39    1.86
  -7 -12   2   17.94    2.33
  -7 -12   2   17.92    2.39
  -7 -12   2   14.02    1.16
  -7 -12   2   15.22    1.40
  -7 -12   2   18.96    2.12
  -7 -12   3   13.81    1.16
  -7 -12   3   13.67    1.29
  -7 -12   3   14.64    2.02
  -7 -12   3   11.16    2.03
  -7 -12   4   -0.17    0.58
  -7 -12   4    0.71    0.57
  -7 -12   4   -0.45    1.03
  -7 -12   4    2.05    1.25
  -7 -12   5    9.05    1.08
  -7 -12   5    8.66    0.96
  -7 -12   5    5.42    1.69
  -7 -12   5    8.66    1.68
  -7 -12   6    8.96    1.98
  -7 -12   6    9.84    0.91
  -7 -12   6    6.13    1.45
  -7 -12   6    8.73    1.43
  -7 -12   7   14.59    2.00
  -7 -12   7    8.88    1.96
  -7 -12   7   11.60    1.17
  -7 -12   8    0.98    1.35
  -7 -12   8    1.14    1.03
  -7 -12   9    1.66    1.26
  -7 -12   9    0.68    1.08
  -7 -12  10    2.94    1.31
  -7 -11 -17    6.49    1.05
  -7 -11 -16    7.70    1.18
  -7 -11 -16    8.45    1.32
  -7 -11 -16    8.87    1.79
  -7 -11 -15    6.56    1.09
  -7 -11 -15    9.33    1.71
  -7 -11 -15    6.07    1.16
  -7 -11 -14    8.24    1.14
  -7 -11 -14    6.58    1.50
  -7 -11 -14    5.95    1.44
  -7 -11 -14    6.93    1.20
  -7 -11 -13    0.68    0.65
  -7 -11 -13    0.65    0.94
  -7 -11 -13   -0.23    0.92
  -7 -11 -13    0.14    0.74
  -7 -11 -12   13.48    1.40
  -7 -11 -12   10.96    1.73
  -7 -11 -12   13.31    1.87
  -7 -11 -12    9.56    1.41
  -7 -11 -11   47.53    3.60
  -7 -11 -11   42.98    2.87
  -7 -11 -11   50.21    3.59
  -7 -11 -11   42.24    3.57
  -7 -11 -11   49.72    3.26
  -7 -11 -10   24.97    2.49
  -7 -11 -10   24.24    1.98
  -7 -11 -10   26.66    2.49
  -7 -11 -10   21.49    2.38
  -7 -11 -10   20.71    2.08
  -7 -11  -9    1.93    1.09
  -7 -11  -9    2.42    0.80
  -7 -11  -9    2.50    1.09
  -7 -11  -9    1.97    1.03
  -7 -11  -9    2.27    0.90
  -7 -11  -8   -0.63    0.90
  -7 -11  -8   -0.42    0.72
  -7 -11  -8    0.21    0.84
  -7 -11  -8    0.18    0.87
  -7 -11  -8    0.84    0.76
  -7 -11  -7    6.25    1.28
  -7 -11  -7    3.40    0.90
  -7 -11  -7    4.52    1.22
  -7 -11  -7    3.38    1.07
  -7 -11  -7    4.19    1.08
  -7 -11  -6    5.36    1.18
  -7 -11  -6    6.34    1.28
  -7 -11  -6    5.14    1.09
  -7 -11  -6    6.03    1.17
  -7 -11  -6    6.78    1.11
  -7 -11  -6    5.71    1.31
  -7 -11  -5   22.36    2.05
  -7 -11  -5   23.36    1.95
  -7 -11  -5   24.12    2.05
  -7 -11  -5   22.12    2.17
  -7 -11  -5   20.26    1.44
  -7 -11  -4   24.86    2.04
  -7 -11  -4   26.68    2.07
  -7 -11  -4   21.62    2.28
  -7 -11  -4   23.11    1.51
  -7 -11  -3    3.75    0.89
  -7 -11  -3    2.29    0.52
  -7 -11  -3    5.35    1.00
  -7 -11  -3    3.86    1.16
  -7 -11  -2    0.27    0.64
  -7 -11  -2    0.37    0.37
  -7 -11  -2    2.21    0.85
  -7 -11  -2    2.64    0.83
  -7 -11  -2    1.06    0.95
  -7 -11  -1   20.08    1.29
  -7 -11  -1   16.60    1.95
  -7 -11  -1   21.76    1.74
  -7 -11  -1   19.15    1.78
  -7 -11   0   26.07    2.12
  -7 -11   0   23.01    1.48
  -7 -11   1    3.42    0.58
  -7 -11   1    2.91    1.20
  -7 -11   1    2.82    0.88
  -7 -11   2    0.26    0.92
  -7 -11   2    1.00    0.92
  -7 -11   2    0.59    0.44
  -7 -11   2   -0.25    1.03
  -7 -11   2    0.15    0.68
  -7 -11   3   11.53    1.87
  -7 -11   3   11.03    1.66
  -7 -11   3   11.83    1.11
  -7 -11   3   12.21    1.92
  -7 -11   3   12.18    1.48
  -7 -11   4   15.01    2.18
  -7 -11   4   18.44    2.10
  -7 -11   4   19.73    1.52
  -7 -11   4   18.29    2.42
  -7 -11   4   21.20    2.03
  -7 -11   5   24.14    2.78
  -7 -11   5   27.33    2.25
  -7 -11   5   27.66    2.48
  -7 -11   5   22.18    2.75
  -7 -11   5   25.11    2.30
  -7 -11   6   21.64    2.63
  -7 -11   6   27.70    2.53
  -7 -11   6   21.57    2.09
  -7 -11   7   14.12    2.20
  -7 -11   7   14.30    1.87
  -7 -11   7   14.05    1.77
  -7 -11   8    2.66    1.15
  -7 -11   8    2.38    1.39
  -7 -11   8    2.24    0.77
  -7 -11   9    0.30    1.12
  -7 -11   9    0.82    1.02
  -7 -11  10    8.72    1.96
  -7 -11  10    9.12    1.65
  -7 -11  11   14.67    2.51
  -7 -11  11   19.31    2.23
  -7 -10 -19    1.10    0.81
  -7 -10 -18    4.90    1.00
  -7 -10 -17   13.42    1.43
  -7 -10 -17   11.49    1.97
  -7 -10 -16    6.97    1.13
  -7 -10 -16    9.13    1.24
  -7 -10 -16    8.86    1.70
  -7 -10 -15    0.90    0.68
  -7 -10 -15    0.24    0.92
  -7 -10 -15    1.74    0.81
  -7 -10 -14    0.22    0.57
  -7 -10 -14   -0.20    0.92
  -7 -10 -14    0.69    0.91
  -7 -10 -14    1.64    0.74
  -7 -10 -13    2.34    0.74
  -7 -10 -13    3.52    1.13
  -7 -10 -13    2.88    1.14
  -7 -10 -13    3.22    0.88
  -7 -10 -12   25.44    2.52
  -7 -10 -12   27.35    2.01
  -7 -10 -12   23.98    2.38
  -7 -10 -12   23.19    2.61
  -7 -10 -12   27.50    2.14
  -7 -10 -11   27.25    2.05
  -7 -10 -11   26.26    2.45
  -7 -10 -11   28.41    2.63
  -7 -10 -11   28.25    2.19
  -7 -10 -10    4.67    1.14
  -7 -10 -10    4.42    0.96
  -7 -10 -10    3.47    0.87
  -7 -10  -9   -0.20    0.79
  -7 -10  -9    0.85    0.66
  -7 -10  -9    0.48    0.55
  -7 -10  -8   13.53    1.73
  -7 -10  -8   13.30    1.41
  -7 -10  -8    9.64    1.53
  -7 -10  -8   11.08    1.43
  -7 -10  -7   28.72    1.94
  -7 -10  -7   31.09    2.65
  -7 -10  -7   26.79    2.16
  -7 -10  -7   27.78    2.35
  -7 -10  -7   32.03    2.40
  -7 -10  -6   25.77    1.79
  -7 -10  -6   26.33    2.43
  -7 -10  -6   28.83    2.24
  -7 -10  -6   33.14    2.37
  -7 -10  -6   28.68    2.34
  -7 -10  -5   11.99    1.09
  -7 -10  -5   13.19    1.67
  -7 -10  -5   13.32    1.54
  -7 -10  -5   16.57    1.58
  -7 -10  -5   16.79    1.53
  -7 -10  -5   13.14    1.60
  -7 -10  -4    3.78    0.81
  -7 -10  -4    2.55    0.85
  -7 -10  -4    3.31    0.58
  -7 -10  -4    4.08    0.85
  -7 -10  -4    3.48    1.05
  -7 -10  -3    8.37    0.85
  -7 -10  -3   10.92    1.54
  -7 -10  -3    7.98    1.07
  -7 -10  -3    7.68    1.25
  -7 -10  -2   42.89    2.77
  -7 -10  -2   42.39    2.30
  -7 -10  -1   50.75    3.20
  -7 -10  -1   54.78    2.79
  -7 -10   0   28.93    1.75
  -7 -10   0   27.11    2.16
  -7 -10   0   26.02    2.49
  -7 -10   1    1.65    0.52
  -7 -10   1    1.39    0.72
  -7 -10   1    0.22    0.84
  -7 -10   2    3.47    0.86
  -7 -10   2    1.82    1.03
  -7 -10   2    3.21    0.64
  -7 -10   3   25.21    1.78
  -7 -10   3   26.28    2.68
  -7 -10   3   24.90    2.18
  -7 -10   4   61.94    3.61
  -7 -10   4   65.85    3.98
  -7 -10   4   63.81    4.37
  -7 -10   4   52.69    4.17
  -7 -10   4   55.58    3.26
  -7 -10   4   58.57    3.72
  -7 -10   5   20.25    1.85
  -7 -10   5   16.98    1.93
  -7 -10   5   21.06    2.38
  -7 -10   5   18.15    2.34
  -7 -10   5   21.49    2.01
  -7 -10   6   33.74    2.55
  -7 -10   6   31.88    2.65
  -7 -10   6   31.80    3.11
  -7 -10   6   33.24    3.24
  -7 -10   6   35.31    2.75
  -7 -10   7    5.85    1.15
  -7 -10   7    6.71    1.33
  -7 -10   7    6.58    1.50
  -7 -10   7    5.14    1.50
  -7 -10   7    4.70    1.21
  -7 -10   8    4.31    1.43
  -7 -10   8    4.54    1.10
  -7 -10   8    3.69    1.00
  -7 -10   9   15.35    1.82
  -7 -10   9   14.16    2.20
  -7 -10  10    8.77    1.51
  -7 -10  10    7.97    1.78
  -7 -10  11    3.43    1.05
  -7 -10  11    0.29    1.27
  -7 -10  12   -0.53    1.11
  -7  -9 -20    0.68    0.83
  -7  -9 -19    1.18    0.91
  -7  -9 -18    2.41    0.93
  -7  -9 -17    2.02    1.18
  -7  -9 -17    0.86    0.77
  -7  -9 -16    0.97    0.94
  -7  -9 -16   -0.24    0.61
  -7  -9 -15    3.01    1.16
  -7  -9 -15    2.78    0.81
  -7  -9 -14   20.60    2.08
  -7  -9 -14   17.52    2.12
  -7  -9 -14   17.49    1.60
  -7  -9 -13   16.84    1.50
  -7  -9 -13   13.89    1.89
  -7  -9 -13   14.20    2.05
  -7  -9 -12   33.55    2.25
  -7  -9 -12   35.47    2.83
  -7  -9 -12   27.99    2.81
  -7  -9 -11   13.51    1.36
  -7  -9 -11   13.93    1.71
  -7  -9 -11   13.38    1.80
  -7  -9 -10    1.21    0.67
  -7  -9 -10    0.58    0.75
  -7  -9 -10    0.91    0.96
  -7  -9  -9   14.74    1.77
  -7  -9  -9   14.70    1.41
  -7  -9  -8   36.86    2.38
  -7  -9  -8   37.28    2.80
  -7  -9  -8   31.22    2.24
  -7  -9  -8   35.11    2.47
  -7  -9  -7   40.96    2.64
  -7  -9  -7   42.82    3.07
  -7  -9  -7   45.86    2.83
  -7  -9  -7   36.25    2.42
  -7  -9  -6    8.38    0.97
  -7  -9  -6    8.44    1.36
  -7  -9  -6   10.24    1.20
  -7  -9  -6   10.10    1.30
  -7  -9  -6    9.09    1.23
  -7  -9  -5   12.03    1.13
  -7  -9  -5   11.78    1.54
  -7  -9  -5   13.34    1.45
  -7  -9  -5   12.60    1.33
  -7  -9  -5   15.87    1.57
  -7  -9  -4   18.61    1.38
  -7  -9  -4   18.14    1.89
  -7  -9  -4   21.13    1.88
  -7  -9  -4   20.45    1.66
  -7  -9  -4   19.31    1.84
  -7  -9  -3   34.41    2.62
  -7  -9  -3   33.58    2.35
  -7  -9  -3   38.63    2.11
  -7  -9  -2   23.74    2.15
  -7  -9  -2   25.18    1.58
  -7  -9  -2   22.73    1.83
  -7  -9  -1   10.96    1.49
  -7  -9  -1   11.12    1.51
  -7  -9  -1    9.28    1.14
  -7  -9  -1   10.79    1.01
  -7  -9   0    1.11    0.70
  -7  -9   0    0.25    0.60
  -7  -9   0    1.06    0.48
  -7  -9   1    0.78    0.75
  -7  -9   1    1.69    0.69
  -7  -9   1    0.82    0.44
  -7  -9   2    3.06    1.03
  -7  -9   2    3.49    0.68
  -7  -9   2    3.55    0.81
  -7  -9   3   11.94    1.76
  -7  -9   3   12.84    1.42
  -7  -9   3   11.64    1.18
  -7  -9   4   87.80    4.80
  -7  -9   4   93.56    5.09
  -7  -9   4   97.83    5.70
  -7  -9   5   -0.89    0.93
  -7  -9   5    0.71    0.92
  -7  -9   5   -0.16    0.73
  -7  -9   6   11.05    1.41
  -7  -9   6   11.26    1.76
  -7  -9   6   12.01    1.89
  -7  -9   6   11.19    1.50
  -7  -9   7   53.50    3.39
  -7  -9   7   54.43    4.00
  -7  -9   7   56.86    3.55
  -7  -9   7   49.41    4.06
  -7  -9   7   48.58    3.50
  -7  -9   8   47.68    3.13
  -7  -9   8   37.77    3.42
  -7  -9   8   45.45    3.10
  -7  -9   8   42.93    2.33
  -7  -9   8   39.49    3.61
  -7  -9   8   43.97    3.25
  -7  -9   9   18.11    2.23
  -7  -9   9   13.86    1.75
  -7  -9   9   16.31    1.24
  -7  -9   9   18.05    1.85
  -7  -9   9   15.60    2.30
  -7  -9  10    1.93    0.97
  -7  -9  10    1.92    0.55
  -7  -9  10    1.55    1.10
  -7  -9  11    1.93    0.96
  -7  -9  11    1.23    0.57
  -7  -9  11    1.06    1.06
  -7  -9  12    5.55    1.19
  -7  -9  12    8.73    1.77
  -7  -9  13    2.60    1.01
  -7  -8 -21    3.34    1.10
  -7  -8 -20    7.47    1.34
  -7  -8 -19    9.74    1.41
  -7  -8 -18    2.58    0.85
  -7  -8 -17   -0.25    1.01
  -7  -8 -17    1.05    0.78
  -7  -8 -16   12.69    1.41
  -7  -8 -16    9.87    1.80
  -7  -8 -15   39.77    3.28
  -7  -8 -15   38.07    2.61
  -7  -8 -14   53.35    3.15
  -7  -8 -14   47.54    3.67
  -7  -8 -14   51.87    3.95
  -7  -8 -13   13.43    1.31
  -7  -8 -13    8.73    1.54
  -7  -8 -13    9.41    1.68
  -7  -8 -12    4.65    0.86
  -7  -8 -12    5.18    1.21
  -7  -8 -12    4.80    1.28
  -7  -8 -11    0.11    0.53
  -7  -8 -11    0.76    0.83
  -7  -8 -11    0.93    0.92
  -7  -8 -10   19.81    1.60
  -7  -8 -10   15.44    1.78
  -7  -8 -10   19.10    1.97
  -7  -8  -9   42.03    2.52
  -7  -8  -9   32.87    2.73
  -7  -8  -9   37.55    2.75
  -7  -8  -9   37.95    2.53
  -7  -8  -8   10.96    1.20
  -7  -8  -8   10.39    1.41
  -7  -8  -8   13.20    1.43
  -7  -8  -8   10.21    1.18
  -7  -8  -7   -0.22    0.56
  -7  -8  -7   -0.17    0.61
  -7  -8  -7   -0.14    0.57
  -7  -8  -7   -0.10    0.46
  -7  -8  -6    1.04    0.62
  -7  -8  -6    1.61    0.69
  -7  -8  -6    2.24    0.59
  -7  -8  -5   54.73    2.88
  -7  -8  -5   48.47    3.34
  -7  -8  -5   48.88    3.08
  -7  -8  -5   52.11    3.07
  -7  -8  -5   56.21    3.28
  -7  -8  -4   48.37    3.08
  -7  -8  -4   50.39    3.28
  -7  -8  -4   50.01    2.98
  -7  -8  -4   52.10    2.75
  -7  -8  -3   86.60    4.77
  -7  -8  -3   83.79    4.45
  -7  -8  -3   81.57    4.75
  -7  -8  -3   89.19    4.21
  -7  -8  -2   27.48    2.17
  -7  -8  -2   25.02    1.88
  -7  -8  -2   27.15    1.75
  -7  -8  -1    0.77    0.66
  -7  -8  -1    1.34    0.58
  -7  -8  -1    0.77    0.47
  -7  -8   0   14.70    1.66
  -7  -8   0   12.96    1.33
  -7  -8   0   14.65    1.21
  -7  -8   1   77.80    4.52
  -7  -8   1   83.02    3.95
  -7  -8   2   93.89    5.39
  -7  -8   2   87.00    4.87
  -7  -8   2   97.35    4.71
  -7  -8   3   21.53    1.63
  -7  -8   3   21.54    1.85
  -7  -8   3   23.09    1.69
  -7  -8   4   40.76    2.55
  -7  -8   4   39.93    2.80
  -7  -8   4   40.52    3.13
  -7  -8   5    6.03    1.01
  -7  -8   5    6.15    1.32
  -7  -8   5    4.65    1.01
  -7  -8   6   44.58    2.96
  -7  -8   6   44.73    3.59
  -7  -8   6   52.88    3.40
  -7  -8   6   51.97    2.68
  -7  -8   7  130.99    6.79
  -7  -8   7  137.13    6.31
  -7  -8   7  138.27    7.64
  -7  -8   7  141.57    7.24
  -7  -8   8   47.23    3.22
  -7  -8   8   49.47    2.80
  -7  -8   8   50.74    3.74
  -7  -8   8   51.08    3.98
  -7  -8   8   56.54    3.68
  -7  -8   9   17.89    1.92
  -7  -8   9   22.16    2.37
  -7  -8   9   20.03    1.56
  -7  -8   9   23.25    2.26
  -7  -8   9   19.78    2.41
  -7  -8  10    1.15    0.82
  -7  -8  10    2.34    1.13
  -7  -8  10    2.98    1.25
  -7  -8  10    2.41    0.65
  -7  -8  10    1.14    0.82
  -7  -8  10    3.02    0.93
  -7  -8  11    4.32    1.33
  -7  -8  11    6.76    1.65
  -7  -8  11    4.90    0.88
  -7  -8  11    3.83    1.09
  -7  -8  11    4.55    1.01
  -7  -8  12   19.85    1.75
  -7  -8  12   23.59    2.03
  -7  -8  12   20.04    2.44
  -7  -8  12   22.37    2.06
  -7  -8  13    7.40    1.24
  -7  -8  13    6.64    1.04
  -7  -8  13    7.15    1.23
  -7  -7 -21    8.51    1.49
  -7  -7 -20    6.64    1.32
  -7  -7 -19    5.04    1.40
  -7  -7 -19    5.33    1.21
  -7  -7 -18    0.27    1.06
  -7  -7 -18    0.29    0.87
  -7  -7 -17    3.06    1.22
  -7  -7 -17    3.36    0.97
  -7  -7 -16    0.97    0.89
  -7  -7 -16    1.88    0.79
  -7  -7 -15    2.75    1.14
  -7  -7 -15    1.03    0.67
  -7  -7 -14    8.65    1.19
  -7  -7 -14    8.51    1.51
  -7  -7 -14    9.50    1.74
  -7  -7 -13    1.07    0.68
  -7  -7 -13    0.21    0.81
  -7  -7 -13   -0.41    1.12
  -7  -7 -12    4.70    0.95
  -7  -7 -12    5.29    1.16
  -7  -7 -12    5.34    1.29
  -7  -7 -11   19.37    1.59
  -7  -7 -11   14.19    1.79
  -7  -7 -11   17.10    1.88
  -7  -7 -10   10.05    1.11
  -7  -7 -10    8.82    1.32
  -7  -7 -10   10.45    1.45
  -7  -7  -9   16.06    1.40
  -7  -7  -9   16.51    1.74
  -7  -7  -9   14.60    1.60
  -7  -7  -9   15.23    1.49
  -7  -7  -8    4.50    0.75
  -7  -7  -8    5.01    1.01
  -7  -7  -8    5.03    0.97
  -7  -7  -8    3.63    0.80
  -7  -7  -7    2.86    0.66
  -7  -7  -7    1.71    0.76
  -7  -7  -7    3.27    0.66
  -7  -7  -6   14.48    1.32
  -7  -7  -6   12.83    1.45
  -7  -7  -6   12.93    1.22
  -7  -7  -5  113.18    5.16
  -7  -7  -5  103.92    5.35
  -7  -7  -5  106.80    4.90
  -7  -7  -4   66.69    3.63
  -7  -7  -4   70.85    3.97
  -7  -7  -4   66.38    3.49
  -7  -7  -3   79.22    4.16
  -7  -7  -3   74.57    4.39
  -7  -7  -3   85.94    4.08
  -7  -7  -2    1.37    0.63
  -7  -7  -2    0.08    0.46
  -7  -7  -2    0.30    0.48
  -7  -7  -2    1.29    0.66
  -7  -7  -1   56.88    3.08
  -7  -7  -1   57.63    3.47
  -7  -7  -1   55.94    3.18
  -7  -7   0  119.43    6.76
  -7  -7   0  141.67    6.36
  -7  -7   0  139.76    6.80
  -7  -7   0  133.39    6.47
  -7  -7   1  163.06    8.08
  -7  -7   1  150.23    7.84
  -7  -7   1  162.27    7.62
  -7  -7   1  164.24    7.45
  -7  -7   2   81.04    4.83
  -7  -7   2   89.32    4.63
  -7  -7   2   88.98    4.47
  -7  -7   3   10.95    1.06
  -7  -7   3    9.47    1.19
  -7  -7   3   11.49    1.50
  -7  -7   4   84.73    4.19
  -7  -7   4   81.34    4.84
  -7  -7   4   76.74    4.46
  -7  -7   5  132.17    6.52
  -7  -7   5  133.85    7.24
  -7  -7   5  132.89    6.91
  -7  -7   5  144.26    6.38
  -7  -7   6   15.14    1.39
  -7  -7   6   13.80    1.78
  -7  -7   6   14.80    1.66
  -7  -7   6   13.18    1.19
  -7  -7   7   33.64    2.31
  -7  -7   7   30.65    2.07
  -7  -7   7   37.34    3.02
  -7  -7   7   31.87    2.59
  -7  -7   8    4.17    0.82
  -7  -7   8    6.83    1.33
  -7  -7   8    4.08    1.27
  -7  -7   8    4.72    1.03
  -7  -7   9   23.94    2.37
  -7  -7   9   24.54    2.11
  -7  -7   9   27.48    1.94
  -7  -7   9   26.11    2.40
  -7  -7   9   22.12    2.50
  -7  -7  10   25.86    2.71
  -7  -7  10   25.96    2.54
  -7  -7  10   25.56    2.25
  -7  -7  10   32.55    2.14
  -7  -7  10   24.34    2.32
  -7  -7  10   27.92    2.61
  -7  -7  11   31.30    2.82
  -7  -7  11   30.26    2.57
  -7  -7  11   32.81    2.29
  -7  -7  11   30.36    2.58
  -7  -7  11   33.43    3.15
  -7  -7  12    5.11    1.34
  -7  -7  12    5.35    1.22
  -7  -7  12    6.74    1.09
  -7  -7  12    5.63    1.01
  -7  -7  12    7.00    1.70
  -7  -7  13   -0.28    0.66
  -7  -7  13   -0.18    0.82
  -7  -7  13   -0.12    0.66
  -7  -7  14    0.34    0.93
  -7  -7  14    0.75    0.74
  -7  -7  14   -0.12    0.80
  -7  -7  15    9.24    1.56
  -7  -6 -21    5.59    1.23
  -7  -6 -20    0.84    0.91
  -7  -6 -19   -0.71    1.20
  -7  -6 -19   -0.16    0.91
  -7  -6 -18    4.90    1.39
  -7  -6 -18    4.35    1.12
  -7  -6 -17   20.57    1.93
  -7  -6 -17   15.69    2.25
  -7  -6 -16   14.29    1.59
  -7  -6 -16   13.74    2.05
  -7  -6 -15    2.11    1.17
  -7  -6 -15    2.78    1.12
  -7  -6 -15    2.05    0.76
  -7  -6 -14   -0.22    0.94
  -7  -6 -14   -0.22    0.90
  -7  -6 -14   -0.39    0.65
  -7  -6 -13   41.61    2.68
  -7  -6 -13   34.13    2.94
  -7  -6 -13   36.87    2.99
  -7  -6 -12   93.97    4.79
  -7  -6 -12   87.50    5.27
  -7  -6 -12   84.69    5.14
  -7  -6 -11   94.12    4.71
  -7  -6 -11   81.05    4.94
  -7  -6 -11   90.23    5.18
  -7  -6 -10   11.86    1.24
  -7  -6 -10   11.55    1.46
  -7  -6 -10    8.39    1.29
  -7  -6 -10   11.65    1.41
  -7  -6  -9    0.43    0.52
  -7  -6  -9    0.16    0.58
  -7  -6  -9    0.14    0.72
  -7  -6  -9   -0.26    0.67
  -7  -6  -8    1.08    0.65
  -7  -6  -8    2.20    0.61
  -7  -6  -8    1.87    0.70
  -7  -6  -7    1.61    0.68
  -7  -6  -7    2.58    0.62
  -7  -6  -7    3.07    0.70
  -7  -6  -6   13.94    1.24
  -7  -6  -6   12.01    1.38
  -7  -6  -5   57.40    3.05
  -7  -6  -5   51.99    3.29
  -7  -6  -4    5.67    0.78
  -7  -6  -4    4.49    0.77
  -7  -6  -4    5.91    0.94
  -7  -6  -3   -0.25    0.45
  -7  -6  -3    0.75    0.53
  -7  -6  -3   -0.18    0.44
  -7  -6  -2   58.66    3.49
  -7  -6  -2   65.34    3.31
  -7  -6  -2   61.00    3.55
  -7  -6  -2   61.50    3.31
  -7  -6  -1  188.93    9.04
  -7  -6  -1  198.01    8.70
  -7  -6  -1  188.65    8.73
  -7  -6   0  129.81    6.80
  -7  -6   0  148.47    6.50
  -7  -6   0  136.58    6.74
  -7  -6   0  130.70    6.47
  -7  -6   1   21.01    1.88
  -7  -6   1   20.93    1.59
  -7  -6   1   19.97    1.75
  -7  -6   1   22.29    1.65
  -7  -6   2    6.05    0.95
  -7  -6   2    4.55    0.79
  -7  -6   2    4.34    0.80
  -7  -6   2    5.18    0.99
  -7  -6   3   70.35    3.50
  -7  -6   3   63.81    4.02
  -7  -6   3   66.16    3.83
  -7  -6   3   64.87    4.18
  -7  -6   3   78.14    3.67
  -7  -6   4   80.75    4.03
  -7  -6   4   80.53    4.67
  -7  -6   4   75.90    4.38
  -7  -6   4   85.10    4.12
  -7  -6   5   94.80    4.66
  -7  -6   5   90.75    5.24
  -7  -6   5   83.90    4.96
  -7  -6   5  102.58    4.72
  -7  -6   6    3.02    0.69
  -7  -6   6    1.26    0.74
  -7  -6   6    2.31    0.78
  -7  -6   6    2.97    0.67
  -7  -6   7   20.43    1.66
  -7  -6   7   18.49    1.59
  -7  -6   7   15.46    1.92
  -7  -6   7   18.56    1.88
  -7  -6   8   10.15    1.22
  -7  -6   8    8.64    1.37
  -7  -6   8   10.55    1.20
  -7  -6   8    7.89    1.45
  -7  -6   9   55.78    3.20
  -7  -6   9   52.49    3.26
  -7  -6   9   51.64    3.62
  -7  -6   9   46.77    3.71
  -7  -6  10   30.39    2.75
  -7  -6  10   23.12    2.09
  -7  -6  10   27.03    2.09
  -7  -6  10   26.05    2.44
  -7  -6  10   27.16    2.53
  -7  -6  11   32.23    2.91
  -7  -6  11   26.53    2.53
  -7  -6  11   28.47    2.41
  -7  -6  11   32.02    2.36
  -7  -6  11   28.69    2.60
  -7  -6  11   33.89    2.88
  -7  -6  12    5.13    1.14
  -7  -6  12    5.82    1.21
  -7  -6  12    4.44    1.37
  -7  -6  12    3.95    1.22
  -7  -6  12    5.76    1.08
  -7  -6  13   -0.11    0.60
  -7  -6  13    1.28    1.22
  -7  -6  13    0.20    1.07
  -7  -6  13   -0.16    0.82
  -7  -6  14    1.36    0.98
  -7  -6  14    0.33    0.75
  -7  -6  14    0.41    0.56
  -7  -6  15   26.27    2.48
  -7  -6  15   22.92    2.27
  -7  -6  16    8.79    1.57
  -7  -5 -20    2.68    1.07
  -7  -5 -20    0.26    1.23
  -7  -5 -19    7.90    1.45
  -7  -5 -19    8.19    1.85
  -7  -5 -18   18.61    1.96
  -7  -5 -18   15.80    2.02
  -7  -5 -18   16.97    2.37
  -7  -5 -18   15.75    2.28
  -7  -5 -17   17.02    1.83
  -7  -5 -17   19.17    2.42
  -7  -5 -16    3.17    0.95
  -7  -5 -16    4.49    1.34
  -7  -5 -15    1.18    0.92
  -7  -5 -15    2.02    0.82
  -7  -5 -15    2.02    1.17
  -7  -5 -14    3.81    1.05
  -7  -5 -14    2.05    0.98
  -7  -5 -14    2.21    0.83
  -7  -5 -13    6.72    1.37
  -7  -5 -13    7.39    1.08
  -7  -5 -13    6.95    1.41
  -7  -5 -12    5.29    1.17
  -7  -5 -12    5.18    0.97
  -7  -5 -12    2.97    0.99
  -7  -5 -11    5.96    1.12
  -7  -5 -11    3.74    0.88
  -7  -5 -11    4.25    1.10
  -7  -5 -10    5.53    1.07
  -7  -5 -10    6.01    0.95
  -7  -5 -10    5.40    1.05
  -7  -5  -9    0.89    0.62
  -7  -5  -9    1.79    0.77
  -7  -5  -8   58.66    3.62
  -7  -5  -7   35.44    2.50
  -7  -5  -6   10.30    1.20
  -7  -5  -5    1.74    0.61
  -7  -5  -4   17.98    1.39
  -7  -5  -4   16.79    1.42
  -7  -5  -4   17.73    1.55
  -7  -5  -3   71.31    3.65
  -7  -5  -3   72.19    3.89
  -7  -5  -3   71.57    3.85
  -7  -5  -2  226.79   10.37
  -7  -5  -2  223.80   10.09
  -7  -5  -2  236.64   10.41
  -7  -5  -1  229.15   11.18
  -7  -5  -1  258.99   11.05
  -7  -5  -1  262.01   11.35
  -7  -5   0   67.24    3.53
  -7  -5   1    1.20    0.52
  -7  -5   1    1.99    0.56
  -7  -5   2   80.64    4.55
  -7  -5   2   84.12    4.26
  -7  -5   2   78.52    4.33
  -7  -5   2   78.15    4.17
  -7  -5   3  155.94    6.85
  -7  -5   3  159.85    7.55
  -7  -5   3  155.22    7.35
  -7  -5   3  141.51    7.62
  -7  -5   3  155.05    7.17
  -7  -5   4  134.59    5.79
  -7  -5   4  121.28    6.36
  -7  -5   4  122.87    6.23
  -7  -5   4  129.28    6.04
  -7  -5   4  109.05    6.45
  -7  -5   5   65.28    3.32
  -7  -5   5   66.24    3.55
  -7  -5   5   61.47    3.72
  -7  -5   5   63.26    3.86
  -7  -5   6    2.25    0.65
  -7  -5   6    1.72    0.59
  -7  -5   6    0.96    0.67
  -7  -5   6    1.78    0.71
  -7  -5   7    4.84    0.80
  -7  -5   7    4.22    1.00
  -7  -5   7    5.73    0.94
  -7  -5   7    4.25    1.02
  -7  -5   8   80.66    4.20
  -7  -5   8   77.48    4.69
  -7  -5   8   68.84    4.49
  -7  -5   8   81.56    4.32
  -7  -5   9   96.80    5.21
  -7  -5   9  102.45    5.30
  -7  -5   9  100.86    5.72
  -7  -5   9  101.35    5.76
  -7  -5  10   19.26    1.79
  -7  -5  10   16.76    1.63
  -7  -5  10   20.52    2.20
  -7  -5  10   19.17    2.08
  -7  -5  11   -0.15    0.71
  -7  -5  11   -0.21    0.82
  -7  -5  11    0.15    0.63
  -7  -5  11    0.22    0.84
  -7  -5  11   -0.65    0.99
  -7  -5  12    3.25    0.95
  -7  -5  12    4.39    1.09
  -7  -5  12    3.88    1.23
  -7  -5  12    2.71    1.08
  -7  -5  12    4.50    1.32
  -7  -5  12    1.93    0.84
  -7  -5  13   23.08    2.59
  -7  -5  13   28.70    2.69
  -7  -5  13   32.43    2.54
  -7  -5  14   18.45    1.98
  -7  -5  14   21.00    2.31
  -7  -5  15   24.82    1.75
  -7  -5  15   28.33    2.66
  -7  -5  15   22.52    2.32
  -7  -5  16    3.21    1.15
  -7  -5  16    2.53    1.23
  -7  -5  17    0.42    1.08
  -7  -5  17    1.04    1.05
  -7  -4 -20    5.04    1.66
  -7  -4 -19   11.79    2.13
  -7  -4 -18   10.95    1.78
  -7  -4 -18   10.97    2.04
  -7  -4 -18    9.80    1.93
  -7  -4 -17    4.33    1.22
  -7  -4 -17    2.85    1.24
  -7  -4 -17    3.72    1.43
  -7  -4 -16    0.50    1.11
  -7  -4 -16    0.72    1.25
  -7  -4 -15   11.44    1.82
  -7  -4 -15   13.76    1.92
  -7  -4 -14    2.25    1.04
  -7  -4 -14    2.58    1.04
  -7  -4 -13    4.24    1.19
  -7  -4 -13    3.88    0.98
  -7  -4 -13    5.74    1.20
  -7  -4 -12   10.76    1.60
  -7  -4 -12   10.81    1.50
  -7  -4 -12   11.26    1.31
  -7  -4 -11    0.60    0.69
  -7  -4 -11    0.51    0.65
  -7  -4 -11    0.93    0.78
  -7  -4 -10    9.71    1.29
  -7  -4 -10   11.43    1.51
  -7  -4  -9   75.23    4.43
  -7  -4  -8  244.82   11.42
  -7  -4  -7   74.87    4.23
  -7  -4  -6   12.00    1.17
  -7  -4  -6   10.72    1.22
  -7  -4  -5   26.32    1.84
  -7  -4  -5   27.11    1.98
  -7  -4  -4   27.65    1.85
  -7  -4  -4   24.00    1.85
  -7  -4  -3  120.66    5.52
  -7  -4  -3  122.43    5.77
  -7  -4  -3  111.62    5.76
  -7  -4  -2  297.38   13.59
  -7  -4  -2  320.82   13.41
  -7  -4  -1  138.61    6.85
  -7  -4  -1  155.44    6.76
  -7  -4   0    2.54    0.57
  -7  -4   0    1.17    0.47
  -7  -4   1   51.89    2.87
  -7  -4   2   79.73    4.25
  -7  -4   2   88.88    4.32
  -7  -4   3  127.20    5.43
  -7  -4   3  115.64    5.95
  -7  -4   3  123.05    5.96
  -7  -4   3  122.56    6.32
  -7  -4   4  179.41    7.63
  -7  -4   4  162.36    8.46
  -7  -4   4  177.37    8.11
  -7  -4   4  171.89    8.23
  -7  -4   4  170.35    8.19
  -7  -4   5    3.48    0.89
  -7  -4   5    5.26    0.83
  -7  -4   5    3.98    0.82
  -7  -4   5    3.02    0.81
  -7  -4   5    4.73    0.60
  -7  -4   6   71.28    3.48
  -7  -4   6   63.81    3.92
  -7  -4   6   67.61    3.95
  -7  -4   6   65.39    3.75
  -7  -4   7   95.90    4.59
  -7  -4   7   93.33    4.89
  -7  -4   7   85.58    5.00
  -7  -4   7   89.84    5.05
  -7  -4   8   93.25    4.78
  -7  -4   8   77.07    4.85
  -7  -4   8   86.28    4.48
  -7  -4   8   91.25    4.98
  -7  -4   9   17.63    1.78
  -7  -4   9   21.05    2.05
  -7  -4   9   19.74    1.96
  -7  -4   9   22.65    1.77
  -7  -4  10    6.66    1.33
  -7  -4  10    3.81    0.99
  -7  -4  10    5.83    1.23
  -7  -4  10    4.50    0.99
  -7  -4  11    3.76    1.19
  -7  -4  11    6.29    1.32
  -7  -4  11    4.70    0.97
  -7  -4  11    4.28    1.12
  -7  -4  11    4.53    0.95
  -7  -4  12    4.89    1.25
  -7  -4  12    5.69    1.18
  -7  -4  12    5.26    1.39
  -7  -4  12    7.78    1.43
  -7  -4  12    4.98    1.11
  -7  -4  13   23.58    2.45
  -7  -4  13   24.61    2.23
  -7  -4  13   20.47    2.32
  -7  -4  13   18.01    2.24
  -7  -4  13   20.40    2.21
  -7  -4  14   23.26    2.54
  -7  -4  14   25.41    2.39
  -7  -4  15    7.04    1.64
  -7  -4  15    9.74    1.65
  -7  -4  16    0.64    1.05
  -7  -4  16   -0.47    1.21
  -7  -4  17    1.16    1.25
  -7  -4  18    6.17    1.45
  -7  -3 -20    3.91    1.53
  -7  -3 -19    6.48    1.86
  -7  -3 -18    2.09    1.09
  -7  -3 -18    3.15    1.57
  -7  -3 -17    2.31    1.08
  -7  -3 -17    1.61    1.17
  -7  -3 -17    3.60    1.38
  -7  -3 -16   20.77    2.30
  -7  -3 -16   12.83    2.04
  -7  -3 -16   14.24    2.09
  -7  -3 -16   18.19    1.03
  -7  -3 -15   45.12    3.48
  -7  -3 -15   42.25    3.57
  -7  -3 -15   45.47    2.21
  -7  -3 -14   12.41    1.70
  -7  -3 -14   11.09    1.72
  -7  -3 -14   14.07    0.94
  -7  -3 -13   12.01    1.65
  -7  -3 -13   10.42    1.64
  -7  -3 -13   13.81    0.94
  -7  -3 -12   20.51    1.96
  -7  -3 -12   23.23    2.25
  -7  -3 -12   21.21    1.30
  -7  -3 -11    0.72    0.68
  -7  -3 -11   -0.75    0.83
  -7  -3 -11    0.15    0.33
  -7  -3 -11   -1.02    0.99
  -7  -3 -10   29.70    2.52
  -7  -3 -10   32.21    2.48
  -7  -3 -10   31.74    1.78
  -7  -3  -9   42.25    2.87
  -7  -3  -9   34.53    1.99
  -7  -3  -9   38.79    2.64
  -7  -3  -8   60.47    2.94
  -7  -3  -8   55.80    3.44
  -7  -3  -8   62.63    3.43
  -7  -3  -8   54.45    3.57
  -7  -3  -7    5.16    0.83
  -7  -3  -7    4.07    0.92
  -7  -3  -7    4.03    0.84
  -7  -3  -7    5.21    0.60
  -7  -3  -6    7.78    0.96
  -7  -3  -6    7.29    1.06
  -7  -3  -6    6.99    0.95
  -7  -3  -6    8.71    0.80
  -7  -3  -5   80.06    4.06
  -7  -3  -5   76.24    4.04
  -7  -3  -5   73.96    4.12
  -7  -3  -4   74.37    3.88
  -7  -3  -4   72.15    3.90
  -7  -3  -3  156.16    6.59
  -7  -3  -3  132.71    6.80
  -7  -3  -3  143.93    6.83
  -7  -3  -2   58.97    2.89
  -7  -3  -2   59.35    3.18
  -7  -3  -2   51.69    3.01
  -7  -3  -1    2.65    0.62
  -7  -3  -1    3.49    0.53
  -7  -3  -1    3.33    0.59
  -7  -3   0  138.09    6.72
  -7  -3   0  150.39    6.48
  -7  -3   0  135.88    6.49
  -7  -3   1  103.14    5.37
  -7  -3   1  113.99    5.18
  -7  -3   2   22.96    1.78
  -7  -3   2   25.29    1.67
  -7  -3   3    0.34    0.16
  -7  -3   3   -0.12    0.44
  -7  -3   3    0.38    0.43
  -7  -3   3    0.13    0.49
  -7  -3   4   79.45    3.63
  -7  -3   4   87.11    4.31
  -7  -3   4   76.19    4.46
  -7  -3   4   80.11    4.25
  -7  -3   5   22.73    1.43
  -7  -3   5   27.70    1.95
  -7  -3   5   25.03    2.09
  -7  -3   5   25.48    1.91
  -7  -3   5   24.47    1.86
  -7  -3   6   74.69    3.95
  -7  -3   6   65.01    3.38
  -7  -3   6   67.17    3.93
  -7  -3   6   68.98    3.88
  -7  -3   7   59.41    3.52
  -7  -3   7   61.83    3.13
  -7  -3   7   52.62    3.52
  -7  -3   7   54.82    3.46
  -7  -3   8   91.34    4.73
  -7  -3   8   79.62    4.21
  -7  -3   8   78.97    4.54
  -7  -3   8   82.20    4.76
  -7  -3   9    8.54    1.05
  -7  -3   9    7.82    1.20
  -7  -3   9    9.33    1.27
  -7  -3   9    6.68    1.22
  -7  -3  10   -0.16    0.85
  -7  -3  10    0.37    0.63
  -7  -3  10   -0.49    0.81
  -7  -3  11   15.30    1.74
  -7  -3  11   18.17    1.72
  -7  -3  11   20.15    2.27
  -7  -3  11   20.73    1.98
  -7  -3  12   23.76    2.25
  -7  -3  12   23.15    2.06
  -7  -3  12   26.80    2.37
  -7  -3  12   23.81    2.51
  -7  -3  13   23.17    2.27
  -7  -3  13   22.06    2.04
  -7  -3  13   18.31    2.27
  -7  -3  13   20.46    2.13
  -7  -3  14    5.49    1.34
  -7  -3  14    5.27    1.48
  -7  -3  15    5.34    1.37
  -7  -3  15    3.78    1.38
  -7  -3  16   21.82    2.44
  -7  -3  16   25.35    2.70
  -7  -3  17   17.88    2.37
  -7  -3  18    8.99    1.84
  -7  -3  19    0.50    1.14
  -7  -2 -20    0.97    1.28
  -7  -2 -19    1.57    1.45
  -7  -2 -18   -0.31    1.21
  -7  -2 -17    6.71    1.47
  -7  -2 -17    4.43    1.58
  -7  -2 -16   10.21    1.94
  -7  -2 -16   10.88    1.87
  -7  -2 -16   10.84    1.75
  -7  -2 -15   32.44    2.85
  -7  -2 -15   29.75    2.81
  -7  -2 -14   12.81    1.72
  -7  -2 -13    4.86    1.16
  -7  -2 -12    1.82    0.81
  -7  -2 -11   12.15    1.61
  -7  -2 -11   18.85    1.69
  -7  -2 -10   33.41    2.55
  -7  -2 -10   29.79    2.52
  -7  -2  -9    2.37    0.85
  -7  -2  -9    1.76    0.69
  -7  -2  -9    1.63    0.83
  -7  -2  -8    4.17    0.86
  -7  -2  -8    3.47    0.83
  -7  -2  -8    3.94    1.00
  -7  -2  -7  116.83    5.80
  -7  -2  -7  115.30    5.71
  -7  -2  -7  110.99    5.88
  -7  -2  -6  130.88    6.42
  -7  -2  -6  138.40    6.42
  -7  -2  -6  125.63    6.51
  -7  -2  -5  405.14   17.28
  -7  -2  -5  387.87   17.20
  -7  -2  -5  397.63   17.35
  -7  -2  -4   49.03    2.76
  -7  -2  -4   41.90    2.65
  -7  -2  -3    3.36    0.62
  -7  -2  -3    4.16    0.69
  -7  -2  -2   12.40    0.95
  -7  -2  -2   15.48    1.31
  -7  -2  -2   15.55    1.19
  -7  -2  -1   55.92    3.07
  -7  -2  -1   54.46    2.70
  -7  -2  -1   50.92    2.81
  -7  -2   0  146.59    6.89
  -7  -2   0  139.76    6.56
  -7  -2   0  148.81    6.52
  -7  -2   1  132.54    6.07
  -7  -2   1  134.09    6.47
  -7  -2   1  135.79    6.43
  -7  -2   2   39.60    2.21
  -7  -2   2   36.66    2.42
  -7  -2   2   35.87    2.39
  -7  -2   2   39.46    2.44
  -7  -2   3   27.97    1.82
  -7  -2   3   31.22    2.10
  -7  -2   3   24.44    1.94
  -7  -2   4   10.76    1.20
  -7  -2   4    7.28    0.53
  -7  -2   4    8.62    0.96
  -7  -2   5  125.47    5.82
  -7  -2   5  108.98    5.90
  -7  -2   5  113.09    5.12
  -7  -2   6   73.06    4.31
  -7  -2   6   67.56    3.58
  -7  -2   6   83.28    4.08
  -7  -2   6   82.64    4.25
  -7  -2   7    9.01    0.89
  -7  -2   7   11.07    1.31
  -7  -2   7   10.58    1.16
  -7  -2   7   10.11    1.26
  -7  -2   8    1.94    0.57
  -7  -2   8    3.05    0.83
  -7  -2   8    3.29    0.79
  -7  -2   8    0.78    0.62
  -7  -2   9    0.49    0.61
  -7  -2   9    0.20    0.48
  -7  -2   9    0.55    0.59
  -7  -2  10   35.41    2.61
  -7  -2  10   28.79    2.12
  -7  -2  10   28.11    2.30
  -7  -2  11   59.09    3.79
  -7  -2  11   52.68    4.06
  -7  -2  11   54.91    3.36
  -7  -2  11   54.63    3.53
  -7  -2  12   16.33    1.94
  -7  -2  12   23.31    2.50
  -7  -2  12   21.27    1.91
  -7  -2  12   20.37    1.97
  -7  -2  13   10.52    1.61
  -7  -2  13   11.75    1.87
  -7  -2  13   12.33    1.49
  -7  -2  14   -0.53    1.20
  -7  -2  14   -0.64    1.06
  -7  -2  15    8.60    1.73
  -7  -2  15    8.26    1.57
  -7  -2  16   34.86    3.26
  -7  -2  16   29.88    3.02
  -7  -2  17   10.24    1.90
  -7  -2  18    3.24    1.56
  -7  -2  19    0.53    1.09
  -7  -2  20    0.53    1.19
  -7  -1 -20   -0.34    1.37
  -7  -1 -19    4.70    1.80
  -7  -1 -18    7.81    1.96
  -7  -1 -17   15.33    2.13
  -7  -1 -17   10.36    2.14
  -7  -1 -17   12.77    1.21
  -7  -1 -16    6.37    1.43
  -7  -1 -16    9.37    1.91
  -7  -1 -16    6.65    0.89
  -7  -1 -15    4.40    1.38
  -7  -1 -15    3.18    1.31
  -7  -1 -15    2.70    0.64
  -7  -1 -14    3.62    1.34
  -7  -1 -14    5.41    0.81
  -7  -1 -14    2.71    1.05
  -7  -1 -13   22.63    2.15
  -7  -1 -12   56.05    3.53
  -7  -1 -11   35.88    2.52
  -7  -1 -11   31.57    2.65
  -7  -1 -10    1.69    0.87
  -7  -1  -9    8.00    1.27
  -7  -1  -8   52.95    3.30
  -7  -1  -7  155.65    7.24
  -7  -1  -7  143.97    7.28
  -7  -1  -6  102.53    5.21
  -7  -1  -6  102.20    5.34
  -7  -1  -6  105.57    5.30
  -7  -1  -5  274.89   12.32
  -7  -1  -5  276.34   12.41
  -7  -1  -5  277.48   12.36
  -7  -1  -4    8.52    0.96
  -7  -1  -4    6.72    0.94
  -7  -1  -4    7.71    0.97
  -7  -1  -3   14.81    1.32
  -7  -1  -3   15.00    1.26
  -7  -1  -2   45.94    2.70
  -7  -1  -2   43.48    2.48
  -7  -1  -1   83.63    3.99
  -7  -1  -1   82.19    3.80
  -7  -1  -1   83.50    4.30
  -7  -1   0   92.33    4.62
  -7  -1   0   93.16    4.73
  -7  -1   0   98.32    4.78
  -7  -1   0   89.45    4.32
  -7  -1   0   93.75    4.26
  -7  -1   1   40.07    2.48
  -7  -1   1   42.04    2.43
  -7  -1   1   36.05    2.44
  -7  -1   1   44.06    2.40
  -7  -1   1   35.04    2.02
  -7  -1   1   42.09    2.11
  -7  -1   2   -0.06    0.30
  -7  -1   2   -0.23    0.48
  -7  -1   2   -0.10    0.39
  -7  -1   2   -0.46    0.45
  -7  -1   3   99.60    5.20
  -7  -1   3  102.85    5.13
  -7  -1   3  105.00    4.87
  -7  -1   3   98.18    5.19
  -7  -1   4  103.18    4.87
  -7  -1   4  102.18    5.11
  -7  -1   4   97.78    5.13
  -7  -1   4   96.19    4.23
  -7  -1   5  213.93    9.20
  -7  -1   5  183.09    9.27
  -7  -1   6   68.88    3.76
  -7  -1   6   62.29    3.82
  -7  -1   7    1.15    0.51
  -7  -1   7    0.46    0.67
  -7  -1   8   34.79    2.31
  -7  -1   9   24.12    2.14
  -7  -1   9   23.09    1.87
  -7  -1  10   76.95    4.34
  -7  -1  10   60.16    3.72
  -7  -1  11  138.29    7.14
  -7  -1  11  134.05    7.68
  -7  -1  11  128.70    6.66
  -7  -1  12    2.00    0.95
  -7  -1  12    1.89    1.05
  -7  -1  12    2.49    0.80
  -7  -1  13    1.68    1.02
  -7  -1  13    1.92    1.09
  -7  -1  14   16.55    2.30
  -7  -1  14   19.25    2.24
  -7  -1  15   15.29    2.28
  -7  -1  15   14.10    1.95
  -7  -1  16   13.12    2.09
  -7  -1  17    0.86    1.17
  -7  -1  19    2.28    1.36
  -7   0 -18    7.60    2.14
  -7   0 -17    9.00    1.78
  -7   0 -17   11.35    2.31
  -7   0 -17    8.16    1.08
  -7   0 -16    3.03    1.34
  -7   0 -16    2.25    1.45
  -7   0 -16    2.43    0.75
  -7   0 -15    0.25    1.01
  -7   0 -15    0.92    1.13
  -7   0 -15    1.27    0.66
  -7   0 -14   14.46    2.06
  -7   0 -14   10.29    2.04
  -7   0 -14   13.35    1.31
  -7   0 -13   20.37    2.41
  -7   0 -13   22.14    2.05
  -7   0 -13   25.25    2.78
  -7   0 -13   21.43    1.72
  -7   0 -12   35.97    3.18
  -7   0 -12   40.49    2.50
  -7   0 -12   39.83    2.82
  -7   0 -11   37.23    2.39
  -7   0 -11   40.14    2.66
  -7   0 -10    4.97    0.85
  -7   0 -10    4.74    1.07
  -7   0  -9   13.17    1.23
  -7   0  -9   12.85    1.54
  -7   0  -8   81.05    4.14
  -7   0  -8   78.65    4.52
  -7   0  -7  176.33    8.07
  -7   0  -7  173.83    8.39
  -7   0  -6  107.52    5.18
  -7   0  -6  106.58    5.36
  -7   0  -6  102.41    5.40
  -7   0  -5   78.81    4.08
  -7   0  -5   78.79    4.22
  -7   0  -5   81.75    4.31
  -7   0  -4   20.62    1.65
  -7   0  -4   20.81    1.63
  -7   0  -4   21.93    1.68
  -7   0  -3  198.50    8.92
  -7   0  -3  193.46    8.83
  -7   0  -3  188.36    8.75
  -7   0  -2  164.03    7.58
  -7   0  -2  151.83    7.27
  -7   0  -2  169.86    7.50
  -7   0  -1   54.09    3.19
  -7   0  -1   54.06    2.86
  -7   0  -1   63.51    3.18
  -7   0   0    0.78    0.51
  -7   0   0    1.75    0.48
  -7   0   0    2.90    0.39
  -7   0   0    2.93    0.57
  -7   0   0    1.64    0.52
  -7   0   0    1.17    0.24
  -7   0   1   17.75    1.50
  -7   0   1   16.96    1.34
  -7   0   1   16.94    1.01
  -7   0   1   15.27    1.32
  -7   0   1   15.62    1.42
  -7   0   1   17.67    1.04
  -7   0   2   16.27    1.47
  -7   0   2   17.64    1.14
  -7   0   2   19.68    1.45
  -7   0   2   15.38    1.48
  -7   0   3  118.24    6.02
  -7   0   3  129.54    5.87
  -7   0   3  115.38    5.06
  -7   0   3  128.76    5.57
  -7   0   3  132.37    6.09
  -7   0   4  100.44    4.67
  -7   0   4   91.44    4.97
  -7   0   4   85.72    4.94
  -7   0   4   98.31    4.86
  -7   0   5   50.71    2.93
  -7   0   5   55.61    3.19
  -7   0   5   49.55    3.22
  -7   0   6    0.60    0.60
  -7   0   6    0.45    0.51
  -7   0   6    0.92    0.57
  -7   0   7    2.14    0.79
  -7   0   7    3.68    0.88
  -7   0   8   23.58    1.71
  -7   0   9   31.92    2.15
  -7   0  10   18.28    1.55
  -7   0  11   33.37    2.34
  -7   0  12   10.74    1.90
  -7   0  12   14.76    1.87
  -7   0  12    9.35    1.21
  -7   0  13   56.89    4.02
  -7   0  13   55.38    4.40
  -7   0  14   35.08    3.32
  -7   0  14   27.94    2.78
  -7   0  15   11.68    2.16
  -7   0  15    7.64    1.62
  -7   0  16   -0.60    1.16
  -7   0  17    4.52    1.66
  -7   0  18    4.54    1.57
  -7   0  19    8.79    1.97
  -7   1 -17    1.10    1.30
  -7   1 -17    1.41    1.41
  -7   1 -17   -0.25    0.81
  -7   1 -16    1.35    1.26
  -7   1 -16   -0.34    1.51
  -7   1 -16   -0.25    0.80
  -7   1 -15   12.43    2.02
  -7   1 -15   12.09    2.28
  -7   1 -15    9.98    1.33
  -7   1 -14   23.18    2.64
  -7   1 -14   24.70    2.92
  -7   1 -14   21.99    1.88
  -7   1 -13   15.25    2.18
  -7   1 -13   19.08    1.68
  -7   1 -12    4.85    1.42
  -7   1 -12    3.91    1.00
  -7   1 -12    3.69    1.38
  -7   1 -12    4.12    0.94
  -7   1 -11   10.55    1.82
  -7   1 -11   13.53    1.38
  -7   1 -11   10.25    1.33
  -7   1 -10   52.00    3.03
  -7   1 -10   43.36    3.26
  -7   1  -9   59.53    3.40
  -7   1  -9   58.64    3.77
  -7   1  -8   38.13    2.43
  -7   1  -8   35.26    2.64
  -7   1  -7   13.26    1.31
  -7   1  -7   12.79    1.44
  -7   1  -6    4.30    0.80
  -7   1  -6    1.82    0.72
  -7   1  -5   22.60    1.71
  -7   1  -5   20.18    1.68
  -7   1  -5   22.66    1.80
  -7   1  -4  186.45    8.41
  -7   1  -4  169.72    8.36
  -7   1  -4  188.40    8.51
  -7   1  -3  173.39    8.15
  -7   1  -3  178.97    8.25
  -7   1  -2   38.98    2.40
  -7   1  -2   33.04    2.10
  -7   1  -2   36.00    2.26
  -7   1  -1    8.02    0.99
  -7   1  -1    9.80    0.86
  -7   1  -1    8.98    1.02
  -7   1  -1   10.94    1.04
  -7   1   0   23.95    1.83
  -7   1   0   26.98    1.96
  -7   1   0   26.63    1.76
  -7   1   0   25.43    1.44
  -7   1   0   24.93    1.81
  -7   1   1  175.88    7.88
  -7   1   1  195.97    8.57
  -7   1   1  173.62    8.53
  -7   1   1  187.61    8.66
  -7   1   1  190.57    8.40
  -7   1   1  184.26    7.84
  -7   1   1  187.39    7.81
  -7   1   2  201.12    9.56
  -7   1   2  207.42    9.26
  -7   1   2  198.66    9.48
  -7   1   2  212.61    9.41
  -7   1   2  205.84    8.79
  -7   1   2  205.27    8.75
  -7   1   3  284.60   12.21
  -7   1   3  259.35   11.81
  -7   1   3  270.83   11.26
  -7   1   3  256.16   12.03
  -7   1   3  269.50   11.91
  -7   1   3  260.29   11.45
  -7   1   4   49.40    3.13
  -7   1   4   49.62    2.83
  -7   1   4   52.05    2.34
  -7   1   4   45.25    2.60
  -7   1   4   45.69    2.82
  -7   1   4   42.24    2.90
  -7   1   5   50.25    2.95
  -7   1   5   48.97    3.21
  -7   1   5   50.02    2.84
  -7   1   5   50.22    2.93
  -7   1   6  161.75    8.10
  -7   1   6  165.48    7.82
  -7   1   7   75.57    4.31
  -7   1   7   65.95    3.93
  -7   1   8    4.41    1.01
  -7   1   8    2.97    0.85
  -7   1   9    1.30    0.78
  -7   1   9    0.47    0.47
  -7   1  10    1.11    0.97
  -7   1  10    0.98    0.88
  -7   1  10    0.59    0.46
  -7   1  11    0.11    0.52
  -7   1  14   16.37    2.42
  -7   1  14   18.92    2.24
  -7   1  15    0.94    1.24
  -7   1  15    1.48    1.05
  -7   1  15    2.09    0.94
  -7   1  16    1.57    1.34
  -7   1  16    1.31    0.81
  -7   1  17   20.99    2.84
  -7   1  18   13.76    2.34
  -7   1  19    4.17    1.58
  -7   2 -16    0.30    0.81
  -7   2 -16    1.44    1.50
  -7   2 -15   10.75    2.03
  -7   2 -15   11.87    1.51
  -7   2 -15    8.66    2.11
  -7   2 -14    4.13    1.47
  -7   2 -14    6.65    1.13
  -7   2 -14    6.97    1.81
  -7   2 -13   -0.27    1.11
  -7   2 -13    0.28    0.67
  -7   2 -13    2.54    1.40
  -7   2 -12    1.81    1.25
  -7   2 -12    3.06    0.95
  -7   2 -12    1.21    1.18
  -7   2 -11   37.87    3.34
  -7   2 -11   35.73    2.63
  -7   2 -10   56.15    3.88
  -7   2 -10   62.67    4.42
  -7   2 -10   62.95    3.65
  -7   2  -9   30.07    2.50
  -7   2  -9   28.34    2.76
  -7   2  -9   31.51    2.29
  -7   2  -8   10.77    1.39
  -7   2  -8    7.65    1.13
  -7   2  -7    2.95    0.86
  -7   2  -7    6.23    0.98
  -7   2  -6   15.73    1.56
  -7   2  -6   18.05    1.58
  -7   2  -5   87.47    4.69
  -7   2  -5   87.56    4.65
  -7   2  -4  213.58    9.71
  -7   2  -4  198.80    9.57
  -7   2  -4  217.93    9.72
  -7   2  -3   42.87    2.69
  -7   2  -3   47.64    2.81
  -7   2  -2   24.97    1.82
  -7   2  -2   27.53    1.95
  -7   2  -1   34.93    2.36
  -7   2  -1   37.78    2.42
  -7   2  -1   37.16    2.29
  -7   2   0   67.48    3.41
  -7   2   0   69.09    3.78
  -7   2   0   65.85    3.82
  -7   2   0   72.56    3.67
  -7   2   0   69.12    3.31
  -7   2   0   71.62    3.82
  -7   2   1   94.81    4.59
  -7   2   1   95.12    5.04
  -7   2   1  100.52    4.38
  -7   2   1  104.74    5.12
  -7   2   1  104.17    5.21
  -7   2   1   98.24    4.86
  -7   2   2    9.48    1.10
  -7   2   2   10.54    1.00
  -7   2   2    8.23    1.10
  -7   2   2    9.48    0.81
  -7   2   2   11.29    1.19
  -7   2   2    9.73    0.61
  -7   2   3   -0.10    0.29
  -7   2   3    0.98    0.66
  -7   2   3    0.18    0.38
  -7   2   3   -0.17    0.25
  -7   2   3   -0.12    0.48
  -7   2   3    0.35    0.47
  -7   2   4   16.11    1.57
  -7   2   4   12.64    1.18
  -7   2   4   13.64    0.99
  -7   2   4   13.86    1.07
  -7   2   4   12.96    1.30
  -7   2   4   16.49    1.50
  -7   2   5  104.13    5.41
  -7   2   5  114.06    5.92
  -7   2   5  120.84    5.66
  -7   2   5  113.96    5.09
  -7   2   5  104.52    5.69
  -7   2   6  138.47    6.45
  -7   2   6  121.87    6.35
  -7   2   6  135.29    6.85
  -7   2   7  108.38    5.65
  -7   2   7  116.26    6.14
  -7   2   8    2.02    0.86
  -7   2   8    2.12    0.78
  -7   2   9   69.05    4.87
  -7   2   9   65.38    4.23
  -7   2  10   10.54    1.55
  -7   2  10   10.78    1.89
  -7   2  10   11.20    1.09
  -7   2  11   41.68    3.25
  -7   2  11   40.55    3.70
  -7   2  11   41.13    2.48
  -7   2  12   50.21    4.27
  -7   2  12   51.73    3.77
  -7   2  14    2.40    1.09
  -7   2  15   22.51    2.80
  -7   2  15   17.99    2.01
  -7   2  16   18.41    2.71
  -7   2  16   17.83    1.88
  -7   2  17   30.08    3.36
  -7   2  17   30.81    2.42
  -7   2  18   11.39    2.22
  -7   3 -16    4.04    1.12
  -7   3 -15    5.66    1.21
  -7   3 -15    3.31    1.64
  -7   3 -14   -0.16    0.88
  -7   3 -14    1.76    1.46
  -7   3 -13    3.72    1.46
  -7   3 -13    4.50    1.17
  -7   3 -13    5.39    1.79
  -7   3 -12   19.83    1.98
  -7   3 -12   22.44    2.60
  -7   3 -11   51.17    3.39
  -7   3 -11   52.66    4.13
  -7   3 -10   49.86    3.99
  -7   3 -10   50.84    4.18
  -7   3 -10   52.22    3.36
  -7   3  -9    7.89    1.37
  -7   3  -9    9.30    1.73
  -7   3  -9    9.74    1.81
  -7   3  -9    9.97    1.33
  -7   3  -8   -0.24    0.92
  -7   3  -8   -0.14    0.56
  -7   3  -8    0.17    0.73
  -7   3  -7   45.71    3.00
  -7   3  -7   45.06    3.07
  -7   3  -6   78.77    5.14
  -7   3  -6   89.20    4.70
  -7   3  -6   80.63    4.60
  -7   3  -5  112.31    5.77
  -7   3  -5  110.46    5.74
  -7   3  -4  115.10    6.10
  -7   3  -4  107.02    5.59
  -7   3  -3    2.11    0.65
  -7   3  -3    1.91    0.69
  -7   3  -2   92.31    4.74
  -7   3  -2   94.69    4.86
  -7   3  -1   88.30    4.66
  -7   3  -1   94.56    4.73
  -7   3  -1   96.65    4.89
  -7   3  -1  100.03    5.44
  -7   3  -1   94.80    4.96
  -7   3   0   56.80    3.16
  -7   3   0   53.17    3.05
  -7   3   0   56.49    3.29
  -7   3   0   61.56    3.45
  -7   3   0   66.52    3.91
  -7   3   0   55.43    3.35
  -7   3   1    9.97    0.94
  -7   3   1    9.14    1.10
  -7   3   1    9.96    1.16
  -7   3   1    9.60    1.20
  -7   3   1    9.34    0.98
  -7   3   1   11.86    1.46
  -7   3   1    9.43    0.70
  -7   3   2    9.69    1.19
  -7   3   2    7.85    0.89
  -7   3   2    8.62    1.07
  -7   3   2    7.51    1.00
  -7   3   2   10.96    1.44
  -7   3   2    7.24    0.82
  -7   3   3    9.82    1.16
  -7   3   3    9.37    1.16
  -7   3   3    9.88    1.39
  -7   3   3    9.14    1.22
  -7   3   3    9.29    0.96
  -7   3   3    7.96    0.85
  -7   3   3    9.95    0.62
  -7   3   4   45.57    2.87
  -7   3   4   45.27    2.90
  -7   3   4   49.06    3.28
  -7   3   4   40.77    2.94
  -7   3   4   44.00    2.59
  -7   3   4   46.03    2.47
  -7   3   4   45.64    2.31
  -7   3   5  173.62    8.61
  -7   3   5  175.99    8.04
  -7   3   5  186.28    8.88
  -7   3   5  180.40    7.86
  -7   3   5  156.31    8.29
  -7   3   5  180.93    8.34
  -7   3   6  184.44    8.08
  -7   3   6  172.92    8.50
  -7   3   6  159.47    8.34
  -7   3   6  159.28    7.78
  -7   3   6  173.28    7.58
  -7   3   6  156.28    8.06
  -7   3   7  107.21    5.40
  -7   3   7  102.64    5.85
  -7   3   7  117.87    6.03
  -7   3   7  103.41    5.44
  -7   3   8    3.08    0.78
  -7   3   8    6.07    1.16
  -7   3   8    4.51    0.87
  -7   3   9   66.46    4.32
  -7   3   9   69.51    4.96
  -7   3  10   53.39    4.41
  -7   3  10   59.61    4.01
  -7   3  11   45.01    3.43
  -7   3  11   44.26    3.95
  -7   3  12   17.20    2.14
  -7   3  12   20.44    2.65
  -7   3  13    0.98    1.21
  -7   3  13   -0.48    1.04
  -7   3  13    0.41    0.95
  -7   3  14   26.18    2.46
  -7   3  15   42.35    3.24
  -7   3  16   26.17    2.43
  -7   3  17   12.09    2.32
  -7   3  17   16.72    1.85
  -7   3  18    5.95    1.91
  -7   4 -16    2.43    1.25
  -7   4 -15    1.48    0.98
  -7   4 -14    0.73    1.09
  -7   4 -14    1.12    1.41
  -7   4 -13   15.88    1.90
  -7   4 -13    8.92    2.16
  -7   4 -12   15.37    1.88
  -7   4 -11   15.55    1.77
  -7   4 -11   19.27    2.50
  -7   4 -10    3.06    1.37
  -7   4 -10    4.05    1.60
  -7   4 -10    3.32    1.02
  -7   4  -9    4.57    1.14
  -7   4  -9    6.49    1.38
  -7   4  -9    2.69    1.31
  -7   4  -9    2.38    1.35
  -7   4  -9    4.74    1.31
  -7   4  -8    6.03    1.22
  -7   4  -8    9.39    1.81
  -7   4  -8    8.90    1.25
  -7   4  -8    5.38    1.54
  -7   4  -7    7.81    1.21
  -7   4  -7    4.85    1.45
  -7   4  -7    7.14    1.19
  -7   4  -6   18.62    2.25
  -7   4  -6   24.30    2.24
  -7   4  -6   21.81    1.99
  -7   4  -6   20.56    1.92
  -7   4  -5   67.64    4.64
  -7   4  -5   70.33    4.37
  -7   4  -5   68.07    3.99
  -7   4  -5   63.84    3.90
  -7   4  -4   49.27    3.50
  -7   4  -4   44.15    3.56
  -7   4  -4   48.47    3.02
  -7   4  -3   11.36    1.77
  -7   4  -3   17.62    1.57
  -7   4  -2  131.06    6.41
  -7   4  -2  128.36    6.50
  -7   4  -2  125.93    6.65
  -7   4  -2  147.67    6.64
  -7   4  -1   73.51    3.97
  -7   4  -1   74.09    3.90
  -7   4  -1   77.85    4.09
  -7   4  -1   69.28    4.53
  -7   4  -1   70.88    4.14
  -7   4   0   24.44    1.83
  -7   4   0   25.21    1.79
  -7   4   0   28.41    2.00
  -7   4   0   24.43    1.99
  -7   4   0   23.82    2.30
  -7   4   0   25.41    2.01
  -7   4   1    6.19    0.81
  -7   4   1    5.57    0.94
  -7   4   1    6.16    0.96
  -7   4   1    4.86    0.91
  -7   4   1    5.18    1.16
  -7   4   1    5.79    0.84
  -7   4   2   32.26    2.12
  -7   4   2   31.09    2.54
  -7   4   2   25.18    2.05
  -7   4   2   26.35    1.77
  -7   4   2   25.05    1.79
  -7   4   2   27.61    1.27
  -7   4   2   22.03    1.20
  -7   4   2   25.70    2.07
  -7   4   3   69.60    3.80
  -7   4   3   65.54    4.23
  -7   4   3   65.41    3.91
  -7   4   3   64.11    3.44
  -7   4   3   64.42    3.49
  -7   4   3   68.29    3.86
  -7   4   4  118.85    5.79
  -7   4   4  113.76    6.25
  -7   4   4  110.51    5.33
  -7   4   4  110.10    5.89
  -7   4   4  111.79    5.34
  -7   4   4  106.46    4.87
  -7   4   4  118.79    5.79
  -7   4   5   95.08    5.20
  -7   4   5   88.09    4.53
  -7   4   5   93.02    5.42
  -7   4   5   95.04    4.98
  -7   4   5   96.19    4.98
  -7   4   5   88.90    4.55
  -7   4   6    7.80    0.94
  -7   4   6   12.70    1.35
  -7   4   6    9.36    1.26
  -7   4   6   10.19    1.05
  -7   4   6    9.47    1.37
  -7   4   6   10.61    1.54
  -7   4   7   12.19    1.28
  -7   4   7   14.45    1.79
  -7   4   7   14.27    1.70
  -7   4   7   13.13    1.41
  -7   4   8   15.64    1.86
  -7   4   8   15.58    1.49
  -7   4   8   19.00    2.00
  -7   4   8   15.90    2.24
  -7   4   8   16.90    1.59
  -7   4   9    5.71    0.93
  -7   4   9    5.94    1.24
  -7   4   9    7.94    1.67
  -7   4   9    4.52    0.93
  -7   4   9    5.59    1.20
  -7   4  10    7.24    1.67
  -7   4  10    2.80    1.07
  -7   4  10    5.33    1.12
  -7   4  11   -0.32    1.09
  -7   4  11    0.68    1.00
  -7   4  11    0.69    0.97
  -7   4  12    5.18    1.39
  -7   4  12    6.97    1.87
  -7   4  12   10.90    1.75
  -7   4  13   25.09    3.05
  -7   4  13   25.36    2.65
  -7   4  13   22.75    2.47
  -7   4  14   37.43    3.84
  -7   4  14   44.84    3.51
  -7   4  15   10.85    2.31
  -7   4  15   20.90    2.18
  -7   4  16    7.61    1.41
  -7   4  17   -0.18    0.96
  -7   5 -16    0.62    1.03
  -7   5 -11    2.77    1.65
  -7   5 -10    0.37    0.87
  -7   5 -10   -0.33    1.19
  -7   5  -9   25.42    3.04
  -7   5  -9   28.83    3.28
  -7   5  -9   34.18    2.67
  -7   5  -8   53.82    3.63
  -7   5  -8   50.41    4.13
  -7   5  -8   41.64    3.64
  -7   5  -8   50.55    4.25
  -7   5  -8   57.02    3.60
  -7   5  -7   21.48    2.08
  -7   5  -7   21.63    2.06
  -7   5  -7   18.19    2.37
  -7   5  -7   20.74    2.26
  -7   5  -7   26.09    2.41
  -7   5  -6   -0.17    0.69
  -7   5  -6   -0.63    0.84
  -7   5  -6   -1.32    1.14
  -7   5  -6   -0.28    0.96
  -7   5  -6   -0.21    0.79
  -7   5  -6   -0.67    0.97
  -7   5  -5    3.41    0.93
  -7   5  -5    3.49    0.88
  -7   5  -5    1.28    0.97
  -7   5  -5    0.26    0.86
  -7   5  -5    4.45    1.26
  -7   5  -4    8.02    1.15
  -7   5  -4    5.71    1.49
  -7   5  -4    6.51    1.50
  -7   5  -4    7.29    1.47
  -7   5  -3   82.26    4.95
  -7   5  -3   81.26    4.24
  -7   5  -3   67.50    4.24
  -7   5  -3   69.16    4.92
  -7   5  -2   36.79    2.39
  -7   5  -2   29.96    2.39
  -7   5  -2   31.73    3.01
  -7   5  -2   34.09    2.26
  -7   5  -2   33.75    2.52
  -7   5  -1   -1.14    0.99
  -7   5  -1   -0.40    0.56
  -7   5  -1   -0.12    0.57
  -7   5  -1   -0.11    0.46
  -7   5  -1    0.66    1.04
  -7   5  -1   -0.30    0.73
  -7   5   0    2.24    0.72
  -7   5   0    0.67    0.91
  -7   5   0    2.75    0.75
  -7   5   0    2.28    0.60
  -7   5   0    4.17    1.18
  -7   5   0    2.22    0.74
  -7   5   1    0.43    0.90
  -7   5   1    0.47    0.52
  -7   5   1    0.48    0.63
  -7   5   1    0.28    0.58
  -7   5   1    0.47    0.46
  -7   5   1    0.22    0.76
  -7   5   1    0.88    0.58
  -7   5   2   25.76    1.47
  -7   5   2   33.96    2.19
  -7   5   2   27.70    2.61
  -7   5   2   34.44    2.25
  -7   5   2   32.17    2.36
  -7   5   2   29.83    1.93
  -7   5   2   37.59    2.94
  -7   5   2   29.10    2.26
  -7   5   3   68.06    3.69
  -7   5   3   62.36    4.29
  -7   5   3   69.23    3.81
  -7   5   3   65.10    3.46
  -7   5   3   70.96    4.09
  -7   5   3   65.89    4.43
  -7   5   3   64.58    3.89
  -7   5   4   14.05    1.35
  -7   5   4   15.73    1.88
  -7   5   4   16.59    1.56
  -7   5   4   15.43    1.26
  -7   5   4   15.35    1.65
  -7   5   4   19.00    1.69
  -7   5   4   14.48    1.82
  -7   5   5    4.68    0.80
  -7   5   5    5.51    1.17
  -7   5   5    4.47    0.91
  -7   5   5    4.98    0.73
  -7   5   5    4.63    1.02
  -7   5   5    4.30    0.92
  -7   5   5    5.90    1.29
  -7   5   6   13.08    1.79
  -7   5   6   13.11    1.20
  -7   5   6   10.96    1.58
  -7   5   6   12.16    1.39
  -7   5   6    9.81    1.06
  -7   5   6    9.20    1.42
  -7   5   6   11.76    1.35
  -7   5   7   37.63    2.32
  -7   5   7   36.35    2.89
  -7   5   7   35.88    2.57
  -7   5   7   36.32    2.61
  -7   5   7   33.32    2.25
  -7   5   7   39.24    2.95
  -7   5   7   33.54    2.96
  -7   5   8   64.01    4.10
  -7   5   8   64.72    3.77
  -7   5   8   54.51    3.44
  -7   5   8   67.28    4.28
  -7   5   8   68.13    4.91
  -7   5   8   75.26    4.51
  -7   5   9   17.13    1.92
  -7   5   9   16.71    1.57
  -7   5   9   22.14    2.23
  -7   5   9   24.35    2.79
  -7   5   9   21.32    1.87
  -7   5   9   20.87    2.20
  -7   5   9   20.79    2.36
  -7   5  10    3.53    1.13
  -7   5  10    2.28    1.16
  -7   5  10    0.84    0.67
  -7   5  10    3.20    1.25
  -7   5  10    2.73    1.08
  -7   5  11    2.08    1.07
  -7   5  11    2.01    1.46
  -7   5  11    4.17    1.26
  -7   5  11    3.33    1.15
  -7   5  12   52.08    4.40
  -7   5  12   40.78    3.56
  -7   5  12   54.31    3.66
  -7   5  12   48.86    3.84
  -7   5  13   63.20    5.08
  -7   5  13   63.66    4.46
  -7   5  14   39.77    3.83
  -7   5  14   31.08    2.96
  -7   5  15   11.93    2.38
  -7   5  15    9.13    1.71
  -7   5  16    0.73    1.46
  -7   5  16    0.42    1.00
  -7   5  17    4.72    1.37
  -7   6 -11    1.47    1.56
  -7   6 -10   15.49    2.65
  -7   6  -9   20.92    2.87
  -7   6  -9   22.02    2.21
  -7   6  -8   27.37    2.66
  -7   6  -8   28.35    2.45
  -7   6  -8   23.86    2.31
  -7   6  -7    8.18    1.39
  -7   6  -7    5.01    1.21
  -7   6  -7    8.95    1.78
  -7   6  -7    8.82    1.66
  -7   6  -7    8.37    1.59
  -7   6  -6    9.60    1.47
  -7   6  -6    8.41    1.41
  -7   6  -6    9.05    1.76
  -7   6  -6   12.09    2.04
  -7   6  -6    7.89    1.52
  -7   6  -6   12.89    1.90
  -7   6  -5   39.89    2.74
  -7   6  -5   39.28    3.45
  -7   6  -5   30.09    2.95
  -7   6  -5   31.04    3.15
  -7   6  -5   38.59    3.20
  -7   6  -4    0.43    0.65
  -7   6  -4    0.53    1.06
  -7   6  -4    0.27    0.93
  -7   6  -4   -0.48    1.00
  -7   6  -4    0.94    0.96
  -7   6  -3    6.49    1.06
  -7   6  -3    6.40    1.21
  -7   6  -3    5.46    1.43
  -7   6  -3    3.86    1.32
  -7   6  -3    6.91    1.52
  -7   6  -3    6.53    1.52
  -7   6  -2    1.66    0.76
  -7   6  -2    1.52    0.67
  -7   6  -2    0.97    0.75
  -7   6  -2    0.25    1.01
  -7   6  -2    0.74    0.93
  -7   6  -2    0.48    1.11
  -7   6  -1    0.49    0.75
  -7   6  -1   -0.49    0.68
  -7   6  -1   -0.15    0.72
  -7   6  -1    0.22    0.47
  -7   6  -1   -0.49    1.11
  -7   6  -1   -0.94    1.15
  -7   6  -1   -1.46    1.40
  -7   6   0   14.10    1.54
  -7   6   0   11.31    1.90
  -7   6   0   12.11    1.22
  -7   6   0   15.49    1.57
  -7   6   0   13.50    1.40
  -7   6   0   11.44    1.74
  -7   6   0    9.29    1.79
  -7   6   0   13.79    1.97
  -7   6   1   44.59    2.95
  -7   6   1   43.03    3.42
  -7   6   1   36.73    2.44
  -7   6   1   41.42    2.80
  -7   6   1   40.78    2.69
  -7   6   1   42.09    2.85
  -7   6   1   43.83    3.50
  -7   6   1   41.23    3.39
  -7   6   2   63.44    4.33
  -7   6   2   60.89    3.55
  -7   6   2   52.64    4.01
  -7   6   2   60.02    3.43
  -7   6   2   60.20    3.68
  -7   6   2   57.69    3.17
  -7   6   2   51.60    4.06
  -7   6   2   60.46    3.70
  -7   6   3   23.61    1.90
  -7   6   3   23.13    2.38
  -7   6   3   22.27    1.83
  -7   6   3   27.52    2.17
  -7   6   3   23.04    1.61
  -7   6   3   24.52    2.08
  -7   6   3   24.91    2.54
  -7   6   4    1.16    0.76
  -7   6   4    3.22    0.59
  -7   6   4    2.56    0.83
  -7   6   4    2.61    0.81
  -7   6   4    2.81    0.81
  -7   6   4    1.98    1.05
  -7   6   4    2.78    1.18
  -7   6   4    3.62    1.13
  -7   6   5   33.35    3.06
  -7   6   5   32.56    2.95
  -7   6   5   29.87    2.21
  -7   6   5   26.81    2.64
  -7   6   5   33.61    2.34
  -7   6   5   29.21    1.93
  -7   6   5   34.69    2.64
  -7   6   5   33.66    3.20
  -7   6   5   32.29    2.42
  -7   6   6    7.92    1.52
  -7   6   6    4.37    0.90
  -7   6   6    6.49    1.30
  -7   6   6    8.28    1.22
  -7   6   6    6.30    0.82
  -7   6   6    8.12    1.33
  -7   6   6    4.97    1.54
  -7   6   6    4.85    1.00
  -7   6   7   11.46    1.74
  -7   6   7    8.95    1.13
  -7   6   7    7.75    1.45
  -7   6   7    8.55    1.25
  -7   6   7    9.89    1.02
  -7   6   7   10.86    1.57
  -7   6   7   10.02    2.01
  -7   6   7    8.66    1.24
  -7   6   8   39.26    3.23
  -7   6   8   35.50    2.44
  -7   6   8   38.40    3.02
  -7   6   8   33.58    2.60
  -7   6   8   40.70    2.75
  -7   6   8   34.41    2.94
  -7   6   8   45.87    3.92
  -7   6   8   36.16    3.31
  -7   6   9   24.65    2.56
  -7   6   9   24.22    1.90
  -7   6   9   28.50    2.46
  -7   6   9   28.71    2.60
  -7   6   9   21.09    2.85
  -7   6   9   24.40    2.10
  -7   6   9   27.09    2.78
  -7   6  10    4.02    1.72
  -7   6  10    0.23    0.94
  -7   6  10    2.07    0.83
  -7   6  10    1.16    1.01
  -7   6  10    1.58    1.09
  -7   6  11   20.33    2.33
  -7   6  11   27.58    3.14
  -7   6  11   25.63    2.09
  -7   6  11   18.62    2.44
  -7   6  11   22.20    2.40
  -7   6  12   48.93    4.50
  -7   6  12   57.20    3.99
  -7   6  12   52.07    4.09
  -7   6  13   43.54    4.21
  -7   6  13   44.08    3.70
  -7   6  14   -0.73    1.52
  -7   6  14    1.24    1.09
  -7   6  15   -0.74    1.44
  -7   6  15   -0.24    1.13
  -7   6  16   11.71    2.39
  -7   6  16    7.98    1.66
  -7   6  17   14.78    2.15
  -7   7  -9    6.96    1.45
  -7   7  -9    9.02    1.78
  -7   7  -9    5.02    1.86
  -7   7  -8    1.03    0.95
  -7   7  -8    2.75    1.43
  -7   7  -8    0.97    1.09
  -7   7  -7    1.00    0.90
  -7   7  -7    2.63    1.43
  -7   7  -7   -0.25    1.04
  -7   7  -7   -0.25    1.22
  -7   7  -7    0.55    0.88
  -7   7  -6    9.81    1.62
  -7   7  -6   12.26    1.59
  -7   7  -6   10.84    1.87
  -7   7  -6   17.16    2.18
  -7   7  -6   12.32    2.16
  -7   7  -5   36.95    2.64
  -7   7  -5   27.22    3.17
  -7   7  -5   32.08    3.03
  -7   7  -5   28.09    2.92
  -7   7  -4    1.03    0.73
  -7   7  -4    1.15    1.22
  -7   7  -4    2.03    1.13
  -7   7  -4    2.85    1.21
  -7   7  -4    1.28    1.11
  -7   7  -3    2.38    0.93
  -7   7  -3    2.77    0.87
  -7   7  -3    1.90    0.91
  -7   7  -3    0.84    1.06
  -7   7  -3    2.22    1.25
  -7   7  -3    1.03    0.95
  -7   7  -3    2.62    1.20
  -7   7  -2    1.43    0.78
  -7   7  -2    2.47    0.78
  -7   7  -2    2.18    1.16
  -7   7  -2    3.28    1.05
  -7   7  -2    3.45    1.24
  -7   7  -2    3.12    1.28
  -7   7  -2    1.84    1.19
  -7   7  -1   13.88    1.65
  -7   7  -1   14.45    1.44
  -7   7  -1    7.46    1.68
  -7   7  -1   14.62    1.67
  -7   7  -1    8.97    1.19
  -7   7  -1   10.92    1.85
  -7   7  -1   11.99    1.92
  -7   7   0   45.62    3.25
  -7   7   0   42.21    2.75
  -7   7   0   48.56    3.25
  -7   7   0   48.45    3.84
  -7   7   0   45.04    2.89
  -7   7   0   40.22    3.60
  -7   7   0   50.00    3.76
  -7   7   0   56.65    4.09
  -7   7   1   54.49    3.52
  -7   7   1   49.09    3.92
  -7   7   1   47.23    2.92
  -7   7   1   52.17    3.39
  -7   7   1   56.06    3.22
  -7   7   1   55.08    3.38
  -7   7   1   48.94    4.02
  -7   7   1   47.44    3.73
  -7   7   1   51.45    4.07
  -7   7   2   14.65    2.08
  -7   7   2   17.56    2.34
  -7   7   2   17.85    1.78
  -7   7   2   16.67    1.34
  -7   7   2   12.45    1.94
  -7   7   2   13.65    1.47
  -7   7   2   16.98    1.73
  -7   7   2   18.57    1.78
  -7   7   2   14.90    1.96
  -7   7   3    6.44    1.14
  -7   7   3    5.11    1.30
  -7   7   3    5.32    1.03
  -7   7   3    5.39    1.00
  -7   7   3    5.15    1.13
  -7   7   3    5.38    0.78
  -7   7   3    4.66    1.17
  -7   7   3    6.11    1.51
  -7   7   3    5.10    1.45
  -7   7   4   -0.40    0.82
  -7   7   4    0.24    0.83
  -7   7   4    0.14    0.64
  -7   7   4    1.39    0.68
  -7   7   4   -0.16    0.68
  -7   7   4    1.02    0.75
  -7   7   4    0.25    0.39
  -7   7   4    0.28    1.04
  -7   7   4    0.27    1.00
  -7   7   4    0.27    0.92
  -7   7   5    4.23    1.29
  -7   7   5    4.09    1.33
  -7   7   5    4.43    0.98
  -7   7   5    3.72    1.27
  -7   7   5    3.40    0.84
  -7   7   5    4.39    1.03
  -7   7   5    6.09    1.24
  -7   7   5    3.88    0.68
  -7   7   5    5.18    1.46
  -7   7   5    5.00    1.18
  -7   7   6    7.60    1.60
  -7   7   6    6.24    1.04
  -7   7   6    7.27    1.45
  -7   7   6    6.49    1.17
  -7   7   6    6.93    1.11
  -7   7   6    7.90    1.39
  -7   7   6    6.58    1.68
  -7   7   6    7.10    1.22
  -7   7   7   31.06    2.54
  -7   7   7   29.81    2.99
  -7   7   7   33.56    2.40
  -7   7   7   36.79    3.03
  -7   7   7   31.15    2.41
  -7   7   7   33.54    2.77
  -7   7   7   36.89    3.49
  -7   7   7   31.88    2.54
  -7   7   8   12.18    1.97
  -7   7   8   13.89    2.14
  -7   7   8   10.97    1.73
  -7   7   8   12.20    1.38
  -7   7   8   10.90    1.50
  -7   7   8   12.07    1.70
  -7   7   8   14.43    2.44
  -7   7   8   11.87    1.42
  -7   7   9    0.27    0.60
  -7   7   9    0.48    0.75
  -7   7   9    0.28    1.16
  -7   7   9    0.26    1.07
  -7   7   9    0.33    1.28
  -7   7   9    1.54    1.01
  -7   7   9    0.63    0.78
  -7   7  10   36.80    2.66
  -7   7  10   42.71    2.91
  -7   7  10   38.15    2.84
  -7   7  10   40.96    3.61
  -7   7  10   43.58    3.39
  -7   7  10   38.59    3.85
  -7   7  10   36.56    3.35
  -7   7  11   56.15    3.49
  -7   7  11   59.72    4.40
  -7   7  11   51.26    4.59
  -7   7  11   45.81    3.92
  -7   7  12   23.41    2.15
  -7   7  12   26.62    3.27
  -7   7  12   26.49    2.77
  -7   7  12   32.46    3.05
  -7   7  13   28.95    3.42
  -7   7  13   24.98    2.83
  -7   7  14    1.12    1.59
  -7   7  14    0.79    1.07
  -7   7  15    4.93    1.85
  -7   7  15    6.87    1.56
  -7   7  16   13.32    2.14
  -7   8  -8   -1.11    1.30
  -7   8  -7   15.94    2.04
  -7   8  -7   14.74    2.52
  -7   8  -6   22.16    2.35
  -7   8  -6   24.95    3.13
  -7   8  -5   10.99    2.13
  -7   8  -4    0.61    0.83
  -7   8  -4    0.28    1.10
  -7   8  -4    1.34    1.14
  -7   8  -4   -0.62    1.37
  -7   8  -3    4.72    1.13
  -7   8  -3    5.87    1.15
  -7   8  -3    8.90    1.55
  -7   8  -3    6.27    1.64
  -7   8  -3    6.22    1.56
  -7   8  -3    5.96    1.63
  -7   8  -2   30.02    2.55
  -7   8  -2   27.00    2.08
  -7   8  -2   30.57    2.59
  -7   8  -2   24.10    2.83
  -7   8  -2   19.92    2.52
  -7   8  -2   20.86    2.63
  -7   8  -1   17.90    1.91
  -7   8  -1   17.80    1.64
  -7   8  -1   17.99    2.02
  -7   8  -1   13.79    2.20
  -7   8  -1   13.39    1.43
  -7   8  -1   15.98    2.30
  -7   8  -1   13.99    2.13
  -7   8   0   11.45    1.56
  -7   8   0    9.26    1.97
  -7   8   0   10.29    1.55
  -7   8   0   11.17    1.26
  -7   8   0   10.45    1.27
  -7   8   0   13.15    1.97
  -7   8   0   11.92    1.97
  -7   8   1    2.80    1.42
  -7   8   1    2.61    1.27
  -7   8   1    2.91    0.91
  -7   8   1    3.24    1.05
  -7   8   1    4.67    1.43
  -7   8   1    4.82    0.91
  -7   8   1    3.20    0.75
  -7   8   1    3.14    1.28
  -7   8   1    0.76    0.99
  -7   8   2   -0.28    1.20
  -7   8   2   -0.29    1.20
  -7   8   2   -0.18    0.73
  -7   8   2   -0.81    1.14
  -7   8   2    0.35    0.72
  -7   8   2    0.60    0.65
  -7   8   2   -0.16    0.74
  -7   8   2   -0.25    1.15
  -7   8   2   -0.24    0.96
  -7   8   3    0.29    1.23
  -7   8   3    0.57    1.13
  -7   8   3    0.88    0.81
  -7   8   3    1.18    0.83
  -7   8   3    0.53    1.14
  -7   8   3    0.98    0.71
  -7   8   3    0.65    0.72
  -7   8   3    1.60    1.06
  -7   8   3    0.92    0.98
  -7   8   4    5.76    1.63
  -7   8   4    5.73    1.57
  -7   8   4    7.13    1.30
  -7   8   4    8.24    1.79
  -7   8   4    7.51    1.27
  -7   8   4   10.49    1.26
  -7   8   4    9.10    1.41
  -7   8   4    9.21    1.89
  -7   8   4    7.93    1.51
  -7   8   5   19.91    2.14
  -7   8   5   20.44    2.57
  -7   8   5   20.40    2.61
  -7   8   5   19.59    1.90
  -7   8   5   18.65    2.33
  -7   8   5   20.95    1.79
  -7   8   5   22.12    2.09
  -7   8   5   21.48    2.59
  -7   8   5   19.47    1.98
  -7   8   6    2.58    1.19
  -7   8   6    1.39    0.85
  -7   8   6    2.71    1.09
  -7   8   6    1.59    0.73
  -7   8   6    1.37    0.89
  -7   8   6    1.91    0.94
  -7   8   6    1.51    1.23
  -7   8   6    0.60    0.81
  -7   8   7    1.22    0.73
  -7   8   7    0.72    1.04
  -7   8   7    1.38    0.72
  -7   8   7    0.17    0.80
  -7   8   7    0.80    0.90
  -7   8   7   -0.63    1.52
  -7   8   7   -0.28    1.15
  -7   8   8    8.47    1.85
  -7   8   8    5.38    1.54
  -7   8   8    7.88    1.25
  -7   8   8    7.48    1.55
  -7   8   8    4.81    1.11
  -7   8   8    8.42    1.49
  -7   8   8    6.83    1.87
  -7   8   8    6.22    1.14
  -7   8   9   43.51    3.03
  -7   8   9   42.69    3.02
  -7   8   9   43.31    3.10
  -7   8   9   43.13    3.81
  -7   8   9   46.08    3.52
  -7   8   9   47.70    4.21
  -7   8   9   43.89    3.85
  -7   8  10   47.12    4.03
  -7   8  10   52.47    3.37
  -7   8  10   51.48    4.54
  -7   8  10   48.66    3.34
  -7   8  10   55.08    3.48
  -7   8  10   49.46    4.20
  -7   8  11   18.21    2.74
  -7   8  11   21.36    2.02
  -7   8  11   18.34    1.91
  -7   8  11   18.37    2.46
  -7   8  11   20.15    2.62
  -7   8  12   -1.09    1.64
  -7   8  12   -0.32    0.83
  -7   8  13    0.37    1.61
  -7   8  14    7.96    2.15
  -7   9  -6    6.78    1.53
  -7   9  -5   -0.34    1.37
  -7   9  -4    6.64    1.82
  -7   9  -3   15.98    1.96
  -7   9  -3   10.22    2.06
  -7   9  -3   16.37    2.12
  -7   9  -2   19.77    2.11
  -7   9  -2   17.52    2.53
  -7   9  -2   20.77    2.42
  -7   9  -1    3.42    1.15
  -7   9  -1    2.36    1.45
  -7   9  -1    2.83    1.16
  -7   9   0   -0.20    0.75
  -7   9   0    0.28    1.10
  -7   9   0   -0.21    0.91
  -7   9   1    0.19    0.77
  -7   9   1   -0.40    0.89
  -7   9   1   -0.27    1.18
  -7   9   2   18.75    1.85
  -7   9   2   12.58    1.71
  -7   9   2   13.86    2.07
  -7   9   2   17.00    1.93
  -7   9   2   17.65    2.44
  -7   9   3   28.54    2.86
  -7   9   3   27.50    3.05
  -7   9   3   26.58    2.50
  -7   9   3   26.79    2.37
  -7   9   3   29.40    2.99
  -7   9   3   29.61    2.54
  -7   9   4   22.50    2.46
  -7   9   4   23.05    2.26
  -7   9   4   20.00    2.58
  -7   9   4   20.96    2.10
  -7   9   4   22.53    2.68
  -7   9   4   20.28    2.08
  -7   9   5    6.00    1.25
  -7   9   5    4.56    1.14
  -7   9   5    3.48    1.39
  -7   9   5    5.19    1.25
  -7   9   5    4.61    1.57
  -7   9   6    7.96    1.70
  -7   9   6    4.53    1.20
  -7   9   6    8.09    1.42
  -7   9   6    5.76    1.68
  -7   9   6    3.47    1.08
  -7   9   7    7.74    1.55
  -7   9   7    8.27    1.39
  -7   9   7    5.66    1.80
  -7   9   7    8.86    1.39
  -7   9   7    6.47    1.45
  -7   9   8    5.39    1.20
  -7   9   8    8.18    2.00
  -7   9   8    7.08    1.35
  -7   9   8    7.85    1.45
  -7   9   9   16.87    2.67
  -7   9   9   18.64    1.98
  -7   9  10   12.90    2.40
  -7   9  10   15.44    1.83
  -7   9  11    1.43    1.42
  -7   9  11    0.69    0.88
  -7   9  12    5.52    1.98
  -7   9  12    4.39    1.12
  -7   9  13   15.05    2.64
  -7   9  13   14.50    1.77
  -7  10  -3    8.14    2.02
  -7  10  -3    7.94    1.75
  -7  10  -2    7.54    1.90
  -7  10  -2   13.37    1.87
  -7  10  -2   11.20    1.89
  -7  10  -1    0.32    1.28
  -7  10  -1    1.29    0.98
  -7  10  -1    1.20    1.14
  -7  10   0    3.96    1.57
  -7  10   0    3.36    1.08
  -7  10   0    1.39    1.14
  -7  10   1    7.91    1.85
  -7  10   1   10.70    1.64
  -7  10   1    9.20    1.65
  -7  10   2   39.40    3.54
  -7  10   2   32.16    2.85
  -7  10   2   33.47    3.01
  -7  10   3   42.36    3.25
  -7  10   3   34.57    2.94
  -7  10   3   34.56    3.37
  -7  10   4   15.08    1.87
  -7  10   4   10.92    1.86
  -7  10   5    0.20    1.22
  -7  10   5   -0.29    1.27
  -7  10   5    1.93    0.99
  -7  10   6   14.10    2.34
  -7  10   6   14.89    1.81
  -7  10   6   14.46    2.36
  -7  10   7   31.91    3.38
  -7  10   7   32.01    2.72
  -7  10   8   27.32    3.14
  -7  10   8   23.87    2.33
  -7  10   9   17.76    2.66
  -7  10   9   12.37    1.76
  -7  10  10    5.55    1.93
  -7  10  10    2.98    1.11
  -7  10  11   13.26    2.50
  -7  10  11   11.60    1.66
  -7  10  12   18.75    2.91
  -7  10  12   14.73    1.84
  -7  11  -1    1.34    1.36
  -7  11   0   24.27    3.09
  -7  11   1   19.65    2.72
  -7  11   4    3.10    1.26
  -7  11   5    6.92    1.49
  -7  11   6   13.87    1.83
  -7  11   7    8.34    1.46
  -7  11   8   -0.59    1.01
  -7  11   9    0.20    0.96
  -7  11   9    0.99    1.46
  -7  11  10    1.97    1.16
  -7  11  10    3.43    1.76
  -7  11  11    7.04    1.45
  -6 -17 -13   -0.30    1.32
  -6 -17 -12    0.63    1.37
  -6 -17 -11    0.32    1.52
  -6 -17 -10    5.00    1.99
  -6 -16 -14    2.42    1.44
  -6 -16 -13    1.40    1.40
  -6 -16 -12   -1.16    1.42
  -6 -16 -11    0.30    1.29
  -6 -16 -10    9.12    1.95
  -6 -16 -10   10.11    2.18
  -6 -16  -9   13.69    2.22
  -6 -16  -9   15.73    2.61
  -6 -16  -8    6.20    1.75
  -6 -16  -8    4.04    1.53
  -6 -16  -8    5.80    2.10
  -6 -16  -7   -0.25    1.24
  -6 -16  -7    0.33    1.37
  -6 -16  -6    2.36    1.31
  -6 -16  -6    2.36    1.57
  -6 -16  -5    3.75    1.20
  -6 -16  -5    0.69    1.30
  -6 -16  -4    1.76    1.46
  -6 -15 -14   -0.25    1.17
  -6 -15 -13    0.33    1.51
  -6 -15 -13    1.54    1.24
  -6 -15 -12    3.26    1.60
  -6 -15 -12    1.59    1.31
  -6 -15 -11    0.44    1.07
  -6 -15 -11    1.29    1.40
  -6 -15 -11    1.36    1.23
  -6 -15 -10    4.60    1.46
  -6 -15 -10    3.20    1.62
  -6 -15 -10    3.93    1.55
  -6 -15  -9    8.40    1.78
  -6 -15  -9    5.41    1.62
  -6 -15  -9    9.91    2.10
  -6 -15  -9    8.33    1.87
  -6 -15  -8    2.25    1.42
  -6 -15  -8    1.28    1.25
  -6 -15  -8    2.22    1.58
  -6 -15  -8    0.59    1.14
  -6 -15  -7   16.36    2.46
  -6 -15  -7   18.63    2.37
  -6 -15  -7   15.77    2.58
  -6 -15  -7   15.63    2.42
  -6 -15  -6   19.39    2.62
  -6 -15  -6   22.18    2.46
  -6 -15  -6   19.19    2.77
  -6 -15  -6   23.63    2.96
  -6 -15  -5    5.87    1.65
  -6 -15  -5    5.64    1.46
  -6 -15  -5    9.09    2.05
  -6 -15  -5    6.61    1.79
  -6 -15  -4    1.75    1.11
  -6 -15  -4    1.25    1.44
  -6 -15  -4    3.21    1.47
  -6 -15  -3    1.43    1.01
  -6 -15  -3    0.93    1.38
  -6 -15  -3    1.97    1.45
  -6 -15  -2   11.07    1.55
  -6 -15  -1   10.95    1.54
  -6 -15  -1   12.68    2.46
  -6 -15   0    4.05    1.63
  -6 -15   0    5.25    1.78
  -6 -15   1    1.87    1.41
  -6 -15   1   -0.36    1.58
  -6 -15   2    0.94    1.46
  -6 -15   3    5.31    1.68
  -6 -15   4    0.63    1.47
  -6 -15   5    0.31    1.35
  -6 -15   6   -0.31    1.33
  -6 -14 -15    0.30    1.32
  -6 -14 -15    0.43    1.18
  -6 -14 -14    3.89    1.59
  -6 -14 -14    4.82    1.62
  -6 -14 -14    4.28    1.56
  -6 -14 -13    9.78    1.97
  -6 -14 -13   10.48    1.71
  -6 -14 -13   12.81    2.23
  -6 -14 -13    7.72    1.67
  -6 -14 -12    6.70    1.51
  -6 -14 -12    6.50    1.80
  -6 -14 -12    7.73    1.63
  -6 -14 -11    1.61    1.10
  -6 -14 -11    0.29    1.11
  -6 -14 -11    2.48    1.34
  -6 -14 -10    2.94    1.20
  -6 -14 -10    0.54    1.17
  -6 -14 -10    2.62    1.33
  -6 -14 -10    0.25    1.08
  -6 -14  -9    0.22    1.10
  -6 -14  -9   -0.51    1.22
  -6 -14  -9    0.29    1.17
  -6 -14  -9    1.30    1.18
  -6 -14  -8    7.55    1.68
  -6 -14  -8    7.86    1.69
  -6 -14  -8    6.60    1.82
  -6 -14  -8    7.48    1.80
  -6 -14  -7   20.24    2.46
  -6 -14  -7   15.73    2.20
  -6 -14  -7   19.46    2.57
  -6 -14  -7   17.75    2.47
  -6 -14  -6    5.18    1.53
  -6 -14  -6    4.19    1.33
  -6 -14  -6    5.38    1.64
  -6 -14  -6    7.80    1.71
  -6 -14  -5    0.77    1.06
  -6 -14  -5    0.20    1.10
  -6 -14  -5    0.56    1.22
  -6 -14  -5   -0.29    1.08
  -6 -14  -4    2.66    1.35
  -6 -14  -4    1.83    1.07
  -6 -14  -4    2.53    1.32
  -6 -14  -4    2.04    1.19
  -6 -14  -3    6.05    1.56
  -6 -14  -3    5.64    1.58
  -6 -14  -3    5.42    1.22
  -6 -14  -2   12.42    1.59
  -6 -14  -2   13.97    2.23
  -6 -14  -1   17.43    1.84
  -6 -14  -1   21.29    2.84
  -6 -14   0    3.42    0.93
  -6 -14   0    3.64    1.50
  -6 -14   0    2.88    1.37
  -6 -14   1   -0.11    0.69
  -6 -14   1    0.28    1.22
  -6 -14   1   -0.33    1.10
  -6 -14   2    1.18    0.67
  -6 -14   2    3.37    1.44
  -6 -14   2    3.35    1.62
  -6 -14   3    7.87    1.86
  -6 -14   3    5.14    1.75
  -6 -14   4    7.08    1.83
  -6 -14   4    8.42    2.20
  -6 -14   5    2.55    1.48
  -6 -14   6    0.57    1.10
  -6 -14   7    0.28    1.17
  -6 -14   8    7.29    1.83
  -6 -14   9   10.81    2.14
  -6 -13 -16    0.37    0.92
  -6 -13 -15    1.64    1.26
  -6 -13 -15    3.35    1.50
  -6 -13 -15    4.87    1.29
  -6 -13 -14   12.42    1.66
  -6 -13 -14   12.28    2.15
  -6 -13 -14   13.64    1.88
  -6 -13 -13   10.49    1.56
  -6 -13 -13   11.05    2.05
  -6 -13 -13    9.95    1.65
  -6 -13 -12    4.15    1.24
  -6 -13 -12    3.21    1.40
  -6 -13 -12    3.50    1.22
  -6 -13 -11    0.36    0.86
  -6 -13 -11    0.27    1.26
  -6 -13 -11    0.27    1.10
  -6 -13 -11    2.25    1.14
  -6 -13 -10    9.19    1.78
  -6 -13 -10    6.69    1.55
  -6 -13 -10    9.13    1.79
  -6 -13 -10    7.75    1.44
  -6 -13 -10    9.49    1.76
  -6 -13  -9    3.12    1.42
  -6 -13  -9    5.43    1.36
  -6 -13  -9    4.49    1.39
  -6 -13  -9    5.35    1.37
  -6 -13  -9    6.17    1.55
  -6 -13  -8   22.94    2.43
  -6 -13  -8   24.56    2.57
  -6 -13  -8   23.15    2.61
  -6 -13  -8   26.71    2.73
  -6 -13  -7   15.83    2.09
  -6 -13  -7   11.99    1.90
  -6 -13  -7   15.90    2.18
  -6 -13  -7   18.87    2.28
  -6 -13  -6    1.34    1.08
  -6 -13  -6   -0.19    0.89
  -6 -13  -6    0.77    1.19
  -6 -13  -6    1.78    1.14
  -6 -13  -5    4.18    1.40
  -6 -13  -5    2.17    1.13
  -6 -13  -5    3.05    1.24
  -6 -13  -5    4.15    1.36
  -6 -13  -4    8.96    1.64
  -6 -13  -4    7.18    1.36
  -6 -13  -4    7.60    1.62
  -6 -13  -4   11.12    1.87
  -6 -13  -3   10.04    1.80
  -6 -13  -3   13.38    1.97
  -6 -13  -3   12.91    1.59
  -6 -13  -2   28.12    2.81
  -6 -13  -2   21.44    2.09
  -6 -13  -2   26.92    2.74
  -6 -13  -1   23.64    2.04
  -6 -13  -1   24.00    2.71
  -6 -13  -1   23.53    2.71
  -6 -13   0   -0.12    0.77
  -6 -13   0   -0.56    1.22
  -6 -13   0    1.74    1.15
  -6 -13   1    2.38    1.27
  -6 -13   1    2.52    1.12
  -6 -13   1    1.62    0.70
  -6 -13   2   15.60    2.34
  -6 -13   2   14.44    1.37
  -6 -13   2   19.19    2.38
  -6 -13   3   12.84    0.82
  -6 -13   3   11.74    0.85
  -6 -13   3   11.27    2.17
  -6 -13   3   10.40    1.08
  -6 -13   3    8.34    1.75
  -6 -13   4    4.79    0.63
  -6 -13   4    4.82    0.67
  -6 -13   4    5.47    1.62
  -6 -13   4    5.06    0.72
  -6 -13   4    7.37    1.65
  -6 -13   5   -0.33    1.56
  -6 -13   5   -0.59    0.54
  -6 -13   5   -0.19    0.47
  -6 -13   5   -0.76    1.34
  -6 -13   6    1.69    1.49
  -6 -13   6    1.02    1.19
  -6 -13   7    5.87    1.79
  -6 -13   7    6.13    1.72
  -6 -13   8   18.16    2.45
  -6 -13   9    5.82    1.59
  -6 -13  10    0.50    1.19
  -6 -12 -16    3.67    1.12
  -6 -12 -16    3.00    0.79
  -6 -12 -15    3.77    0.84
  -6 -12 -15    6.18    1.59
  -6 -12 -15    5.67    1.26
  -6 -12 -15    4.77    1.09
  -6 -12 -14    7.27    1.05
  -6 -12 -14    7.87    1.67
  -6 -12 -14    5.01    1.22
  -6 -12 -14    6.39    1.21
  -6 -12 -13    2.83    0.83
  -6 -12 -13    2.91    1.30
  -6 -12 -13    4.06    1.26
  -6 -12 -13    3.40    0.99
  -6 -12 -12   -0.69    1.13
  -6 -12 -12   -0.20    0.85
  -6 -12 -12    1.20    1.07
  -6 -12 -12    0.55    0.61
  -6 -12 -12   -0.80    1.43
  -6 -12 -12    0.93    0.79
  -6 -12 -11    0.23    0.92
  -6 -12 -11    1.23    1.04
  -6 -12 -11    0.24    0.99
  -6 -12 -11    0.46    0.62
  -6 -12 -11    0.25    1.18
  -6 -12 -11    0.65    0.83
  -6 -12 -10   17.16    2.11
  -6 -12 -10   19.62    2.14
  -6 -12 -10   14.69    1.55
  -6 -12 -10   21.61    2.34
  -6 -12 -10   17.59    2.20
  -6 -12 -10   14.73    1.77
  -6 -12  -9    8.60    1.61
  -6 -12  -9    8.03    1.24
  -6 -12  -9   11.41    1.87
  -6 -12  -9    8.88    1.56
  -6 -12  -9   11.12    1.74
  -6 -12  -8   21.11    2.25
  -6 -12  -8   20.08    2.25
  -6 -12  -8   16.00    2.11
  -6 -12  -8   18.39    2.00
  -6 -12  -7   -0.23    1.08
  -6 -12  -7    0.45    1.09
  -6 -12  -7    0.76    0.91
  -6 -12  -7   -0.57    0.93
  -6 -12  -6    5.46    1.35
  -6 -12  -6    3.47    1.21
  -6 -12  -6    3.17    1.10
  -6 -12  -6    3.76    1.20
  -6 -12  -5   12.01    1.86
  -6 -12  -5   15.09    2.06
  -6 -12  -5   17.77    1.69
  -6 -12  -5   15.86    1.78
  -6 -12  -5   16.09    1.97
  -6 -12  -4   14.09    1.52
  -6 -12  -4   12.86    1.59
  -6 -12  -4   15.19    1.96
  -6 -12  -4   12.40    1.77
  -6 -12  -3    2.61    0.87
  -6 -12  -3    2.70    1.06
  -6 -12  -3    3.07    0.94
  -6 -12  -3    3.84    1.30
  -6 -12  -2   -0.55    0.79
  -6 -12  -2   -0.67    0.93
  -6 -12  -2    0.25    0.98
  -6 -12  -2    0.13    0.71
  -6 -12  -2    0.47    0.98
  -6 -12  -1    1.69    0.72
  -6 -12  -1    0.51    0.87
  -6 -12  -1    1.47    1.04
  -6 -12  -1    1.88    0.78
  -6 -12  -1    1.57    0.99
  -6 -12   0   10.55    0.64
  -6 -12   0   12.30    1.28
  -6 -12   0   15.28    2.14
  -6 -12   1    2.19    0.36
  -6 -12   1    1.57    1.03
  -6 -12   1    1.28    0.62
  -6 -12   1    0.27    0.94
  -6 -12   2    8.82    0.73
  -6 -12   2    8.56    1.64
  -6 -12   2    7.94    0.98
  -6 -12   2    6.64    1.61
  -6 -12   3    8.79    1.75
  -6 -12   3    7.73    1.82
  -6 -12   3    8.55    0.80
  -6 -12   3    7.45    0.92
  -6 -12   3    8.58    1.59
  -6 -12   4    3.77    0.65
  -6 -12   4    2.61    0.61
  -6 -12   4    4.67    1.48
  -6 -12   4    2.05    1.11
  -6 -12   5    2.40    1.35
  -6 -12   5    1.35    0.50
  -6 -12   5    0.23    1.06
  -6 -12   5    1.78    0.93
  -6 -12   6   12.10    0.83
  -6 -12   6   12.07    0.91
  -6 -12   6   13.35    1.70
  -6 -12   6   15.52    2.07
  -6 -12   7    2.53    1.50
  -6 -12   7    1.60    1.07
  -6 -12   8    3.24    1.41
  -6 -12   8    3.22    1.30
  -6 -12   9   -0.33    1.41
  -6 -12   9    0.68    1.05
  -6 -12  10    1.35    1.53
  -6 -12  10    1.81    1.24
  -6 -12  11    4.66    1.45
  -6 -11 -17   11.79    1.23
  -6 -11 -17    8.32    1.37
  -6 -11 -16   13.94    1.36
  -6 -11 -16   10.98    1.47
  -6 -11 -16   16.52    1.81
  -6 -11 -15    4.90    1.06
  -6 -11 -15    6.57    0.96
  -6 -11 -15    5.58    1.46
  -6 -11 -14    1.15    0.66
  -6 -11 -14    1.33    1.09
  -6 -11 -14    1.37    1.01
  -6 -11 -14    1.15    0.74
  -6 -11 -13    0.49    0.54
  -6 -11 -13   -0.22    0.96
  -6 -11 -13   -0.22    1.04
  -6 -11 -13    0.80    0.78
  -6 -11 -12    7.11    1.03
  -6 -11 -12    6.21    1.42
  -6 -11 -12    8.01    1.50
  -6 -11 -12    8.44    1.30
  -6 -11 -11   20.10    2.25
  -6 -11 -11   20.21    1.71
  -6 -11 -11   21.42    2.25
  -6 -11 -11   25.77    2.63
  -6 -11 -11   19.96    1.93
  -6 -11 -10   39.65    3.11
  -6 -11 -10   34.86    2.40
  -6 -11 -10   37.74    3.03
  -6 -11 -10   31.42    2.95
  -6 -11 -10   36.26    2.68
  -6 -11  -9    1.44    0.94
  -6 -11  -9    0.83    0.65
  -6 -11  -9    0.62    0.84
  -6 -11  -9   -0.20    0.93
  -6 -11  -9    0.78    0.70
  -6 -11  -8   -0.20    0.90
  -6 -11  -8    0.12    0.66
  -6 -11  -8    1.03    0.85
  -6 -11  -8    0.75    0.90
  -6 -11  -8    0.32    0.70
  -6 -11  -7   17.00    1.95
  -6 -11  -7   17.02    1.83
  -6 -11  -7   14.09    1.80
  -6 -11  -7   18.10    2.02
  -6 -11  -7   16.42    1.65
  -6 -11  -6    6.30    1.28
  -6 -11  -6    5.59    1.18
  -6 -11  -6    4.45    1.14
  -6 -11  -6    5.50    1.01
  -6 -11  -5   10.99    1.56
  -6 -11  -5   10.74    1.26
  -6 -11  -5   10.57    1.40
  -6 -11  -4   27.55    2.45
  -6 -11  -4   22.85    1.92
  -6 -11  -4   21.81    1.95
  -6 -11  -4   25.16    2.32
  -6 -11  -3   15.86    1.01
  -6 -11  -3   20.69    2.06
  -6 -11  -3   18.06    1.64
  -6 -11  -3   17.22    1.61
  -6 -11  -3   18.15    2.01
  -6 -11  -2   -0.52    0.72
  -6 -11  -2    0.99    0.79
  -6 -11  -2    0.14    0.29
  -6 -11  -2    0.12    0.58
  -6 -11  -2   -0.21    0.83
  -6 -11  -1   26.18    2.48
  -6 -11  -1   21.60    2.14
  -6 -11  -1   20.56    1.68
  -6 -11  -1   21.18    1.85
  -6 -11  -1   19.29    1.14
  -6 -11   0   71.73    4.80
  -6 -11   0   74.23    3.85
  -6 -11   0   81.63    4.21
  -6 -11   0   67.82    3.28
  -6 -11   1   37.90    3.27
  -6 -11   1   37.27    2.02
  -6 -11   1   40.16    2.37
  -6 -11   1   42.05    2.78
  -6 -11   2   20.85    1.87
  -6 -11   2   20.06    2.30
  -6 -11   2   22.38    2.23
  -6 -11   2   17.75    1.28
  -6 -11   2   21.12    1.52
  -6 -11   2   21.63    2.41
  -6 -11   3    0.26    0.97
  -6 -11   3    0.46    0.68
  -6 -11   3    0.96    0.44
  -6 -11   3    1.57    1.11
  -6 -11   3    0.89    0.47
  -6 -11   3    0.80    0.84
  -6 -11   4    8.04    1.50
  -6 -11   4    8.58    1.29
  -6 -11   4    9.00    0.90
  -6 -11   4    6.00    1.66
  -6 -11   4   11.07    1.83
  -6 -11   5   27.74    2.50
  -6 -11   5   23.34    2.17
  -6 -11   5   24.87    1.58
  -6 -11   5   26.30    2.88
  -6 -11   5   28.74    2.87
  -6 -11   6   21.43    2.29
  -6 -11   6   23.71    2.24
  -6 -11   6   26.04    1.50
  -6 -11   6   24.38    2.85
  -6 -11   6   25.66    2.85
  -6 -11   7    0.29    1.03
  -6 -11   7    1.66    0.42
  -6 -11   7    1.15    0.54
  -6 -11   7    1.02    0.92
  -6 -11   7    0.54    0.81
  -6 -11   8    5.92    1.68
  -6 -11   8    4.17    0.53
  -6 -11   8    4.81    0.46
  -6 -11   8    6.04    1.35
  -6 -11   8    4.28    1.29
  -6 -11   9   14.86    2.34
  -6 -11   9   17.70    2.13
  -6 -11  10   11.17    2.17
  -6 -11  10   10.96    1.69
  -6 -11  11   17.17    2.58
  -6 -11  11   17.96    2.19
  -6 -11  12    9.72    2.08
  -6 -10 -18    1.15    0.73
  -6 -10 -17   17.59    1.48
  -6 -10 -17   14.00    1.47
  -6 -10 -16   14.59    1.42
  -6 -10 -16   20.07    2.37
  -6 -10 -16   16.54    1.53
  -6 -10 -15    4.93    0.88
  -6 -10 -15    4.39    1.25
  -6 -10 -15    4.33    1.28
  -6 -10 -15    5.42    0.98
  -6 -10 -14    0.19    0.56
  -6 -10 -14    0.59    0.85
  -6 -10 -14   -0.22    0.97
  -6 -10 -14    1.14    0.73
  -6 -10 -13   12.33    1.74
  -6 -10 -13   13.33    1.24
  -6 -10 -13   12.92    1.71
  -6 -10 -13    8.87    1.83
  -6 -10 -13   11.85    1.32
  -6 -10 -12   30.49    2.77
  -6 -10 -12   33.20    2.14
  -6 -10 -12   31.38    2.67
  -6 -10 -12   30.46    2.89
  -6 -10 -12   29.87    2.27
  -6 -10 -11   39.93    2.48
  -6 -10 -11   38.44    3.01
  -6 -10 -11   36.45    2.99
  -6 -10 -11   42.41    2.71
  -6 -10 -10   10.77    1.18
  -6 -10 -10    9.35    1.50
  -6 -10 -10   10.08    1.46
  -6 -10 -10   12.41    1.41
  -6 -10  -9    0.95    0.58
  -6 -10  -9    1.29    0.79
  -6 -10  -9    1.71    0.86
  -6 -10  -9    1.08    0.68
  -6 -10  -8    7.85    1.28
  -6 -10  -8    4.89    0.87
  -6 -10  -8    2.93    0.98
  -6 -10  -8    3.56    1.09
  -6 -10  -8    6.52    1.07
  -6 -10  -7   32.30    2.66
  -6 -10  -7   35.99    2.37
  -6 -10  -7   30.35    2.56
  -6 -10  -7   32.34    2.52
  -6 -10  -7   31.92    2.48
  -6 -10  -6   17.67    1.92
  -6 -10  -6   17.68    1.91
  -6 -10  -6   18.45    1.68
  -6 -10  -6   18.83    1.78
  -6 -10  -6   17.86    1.79
  -6 -10  -5    9.87    1.41
  -6 -10  -5    9.33    0.85
  -6 -10  -5   11.89    1.49
  -6 -10  -5    8.28    1.18
  -6 -10  -5   10.46    1.30
  -6 -10  -5    9.62    1.15
  -6 -10  -4    9.57    1.30
  -6 -10  -4   10.27    1.25
  -6 -10  -4   10.22    1.19
  -6 -10  -4   11.67    1.53
  -6 -10  -4   10.53    0.85
  -6 -10  -3   -0.12    0.50
  -6 -10  -3   -0.34    0.64
  -6 -10  -3    0.35    0.77
  -6 -10  -3    0.05    0.27
  -6 -10  -2   15.01    1.02
  -6 -10  -2   16.90    1.46
  -6 -10  -2   15.12    1.45
  -6 -10  -1   24.55    1.47
  -6 -10  -1   25.43    2.28
  -6 -10  -1   30.19    1.95
  -6 -10  -1   27.94    2.03
  -6 -10   0   13.06    1.66
  -6 -10   0    9.99    1.28
  -6 -10   0   14.37    0.99
  -6 -10   1    1.18    0.40
  -6 -10   1    0.43    0.74
  -6 -10   1    0.26    0.59
  -6 -10   2    2.47    0.88
  -6 -10   2    3.34    0.84
  -6 -10   2    3.73    0.61
  -6 -10   2    2.28    1.00
  -6 -10   3    4.19    1.21
  -6 -10   3    4.06    0.99
  -6 -10   3    6.37    1.18
  -6 -10   3    4.75    1.35
  -6 -10   3    4.19    0.68
  -6 -10   3    3.66    0.95
  -6 -10   4   21.97    2.48
  -6 -10   4   26.00    2.13
  -6 -10   4   28.49    2.38
  -6 -10   4   25.80    2.69
  -6 -10   4   25.49    2.21
  -6 -10   5   37.33    3.22
  -6 -10   5   37.38    2.69
  -6 -10   5   35.15    2.82
  -6 -10   5   32.85    3.23
  -6 -10   5   41.44    2.86
  -6 -10   6    6.06    1.50
  -6 -10   6    4.71    1.07
  -6 -10   6    5.03    1.22
  -6 -10   6    3.51    1.36
  -6 -10   6    4.15    1.06
  -6 -10   7    0.78    1.01
  -6 -10   7    0.17    0.76
  -6 -10   7    0.18    0.75
  -6 -10   7   -0.55    0.84
  -6 -10   7   -0.56    1.03
  -6 -10   8    6.55    1.29
  -6 -10   8    7.21    1.29
  -6 -10   8    6.65    0.90
  -6 -10   8    6.10    1.71
  -6 -10   8    7.76    1.66
  -6 -10   9   32.87    3.13
  -6 -10   9   28.43    1.82
  -6 -10   9   24.00    2.42
  -6 -10   9   32.05    2.67
  -6 -10  10    7.35    1.79
  -6 -10  10    9.63    0.85
  -6 -10  10    7.74    1.41
  -6 -10  10    6.85    1.43
  -6 -10  11   10.74    2.01
  -6 -10  11    9.78    1.56
  -6 -10  12    5.35    1.62
  -6 -10  12    3.14    1.13
  -6  -9 -20    4.74    1.06
  -6  -9 -19    7.29    1.16
  -6  -9 -18   10.87    1.33
  -6  -9 -17   10.90    1.25
  -6  -9 -17    8.72    1.64
  -6  -9 -16    1.15    0.60
  -6  -9 -16    1.16    0.98
  -6  -9 -15    0.81    0.65
  -6  -9 -15    0.89    0.84
  -6  -9 -15    1.33    0.98
  -6  -9 -14    6.20    0.96
  -6  -9 -14    6.10    1.23
  -6  -9 -14    4.12    1.53
  -6  -9 -14    6.59    1.43
  -6  -9 -13   17.33    1.47
  -6  -9 -13   18.76    1.92
  -6  -9 -13   13.56    2.16
  -6  -9 -13   15.91    1.94
  -6  -9 -12   32.01    2.13
  -6  -9 -12   37.29    2.75
  -6  -9 -12   27.47    2.78
  -6  -9 -12   35.00    2.79
  -6  -9 -11   32.05    2.68
  -6  -9 -11   32.50    2.11
  -6  -9 -11   33.02    2.61
  -6  -9 -11   29.22    2.65
  -6  -9 -11   32.08    2.22
  -6  -9 -10    0.92    0.76
  -6  -9 -10    0.18    0.88
  -6  -9 -10    0.19    0.54
  -6  -9 -10    0.80    0.62
  -6  -9  -9   11.33    1.11
  -6  -9  -9   10.52    1.20
  -6  -9  -9    7.09    1.32
  -6  -9  -8   25.26    1.82
  -6  -9  -8   27.69    2.03
  -6  -9  -8   23.70    2.22
  -6  -9  -7   71.42    3.82
  -6  -9  -7   67.15    4.20
  -6  -9  -7   71.48    3.99
  -6  -9  -6   54.05    2.87
  -6  -9  -6   53.40    3.50
  -6  -9  -6   54.46    3.16
  -6  -9  -6   54.25    3.32
  -6  -9  -6   53.12    3.30
  -6  -9  -5    6.97    1.07
  -6  -9  -5    6.87    0.74
  -6  -9  -5    7.76    1.18
  -6  -9  -5    4.94    0.94
  -6  -9  -5    6.47    1.01
  -6  -9  -5    6.19    0.93
  -6  -9  -4    9.31    0.82
  -6  -9  -4    7.99    1.21
  -6  -9  -4   10.57    1.24
  -6  -9  -4   11.35    1.24
  -6  -9  -4    8.90    1.09
  -6  -9  -4   11.12    1.35
  -6  -9  -3   52.98    3.20
  -6  -9  -3   48.09    2.92
  -6  -9  -3   48.59    2.53
  -6  -9  -2   76.80    4.47
  -6  -9  -2   84.68    4.25
  -6  -9  -2   77.87    3.74
  -6  -9  -1   44.29    2.73
  -6  -9  -1   44.87    2.35
  -6  -9   0   25.39    2.22
  -6  -9   0   21.85    1.80
  -6  -9   0   24.32    1.48
  -6  -9   1   -0.38    0.80
  -6  -9   1    0.49    0.49
  -6  -9   1    0.13    0.38
  -6  -9   2    3.27    0.79
  -6  -9   2    4.00    1.08
  -6  -9   2    4.89    0.68
  -6  -9   3   15.46    1.48
  -6  -9   3   17.05    1.60
  -6  -9   4  104.44    5.26
  -6  -9   4  110.94    5.54
  -6  -9   4   98.69    5.83
  -6  -9   4   93.97    5.79
  -6  -9   4   87.90    5.24
  -6  -9   5  169.81    8.30
  -6  -9   5  183.02    8.55
  -6  -9   5  165.94    8.95
  -6  -9   5  168.75    9.08
  -6  -9   5  173.32    8.46
  -6  -9   6    7.45    1.22
  -6  -9   6    6.48    1.20
  -6  -9   6    6.61    1.42
  -6  -9   6    7.86    1.58
  -6  -9   6    8.84    1.38
  -6  -9   7   13.15    1.65
  -6  -9   7   14.74    1.98
  -6  -9   7   13.92    1.64
  -6  -9   7   14.66    1.72
  -6  -9   7   17.23    2.24
  -6  -9   8   37.12    3.48
  -6  -9   8   36.28    2.88
  -6  -9   8   40.57    3.38
  -6  -9   8   38.25    2.85
  -6  -9   8   39.79    2.07
  -6  -9   8   43.13    2.67
  -6  -9   8   48.28    3.30
  -6  -9   9   27.25    2.96
  -6  -9   9   27.41    2.30
  -6  -9   9   33.30    2.95
  -6  -9   9   22.49    2.27
  -6  -9   9   29.76    1.64
  -6  -9   9   24.61    1.96
  -6  -9   9   27.34    2.53
  -6  -9  10    1.29    1.00
  -6  -9  10    1.93    0.56
  -6  -9  10    2.23    0.66
  -6  -9  10    2.87    1.00
  -6  -9  11   -0.39    0.91
  -6  -9  11    0.21    0.43
  -6  -9  11    0.26    1.07
  -6  -9  11   -0.31    0.79
  -6  -9  11    0.35    0.53
  -6  -9  12   -0.27    1.17
  -6  -9  12    1.24    0.88
  -6  -9  12    1.54    0.64
  -6  -9  13    9.19    1.35
  -6  -8 -21    0.70    0.82
  -6  -8 -20    5.38    1.11
  -6  -8 -19   12.36    1.47
  -6  -8 -18   21.35    1.89
  -6  -8 -18   22.19    2.64
  -6  -8 -17    8.48    1.20
  -6  -8 -17    8.49    1.72
  -6  -8 -16   -0.11    0.66
  -6  -8 -16   -0.23    0.95
  -6  -8 -15   18.11    1.58
  -6  -8 -15   15.73    2.34
  -6  -8 -15   20.33    2.16
  -6  -8 -14   24.84    2.15
  -6  -8 -14   32.00    2.67
  -6  -8 -14   27.42    1.96
  -6  -8 -13   22.40    2.00
  -6  -8 -13   21.17    1.63
  -6  -8 -13   19.74    2.07
  -6  -8 -12   10.40    1.10
  -6  -8 -12    7.59    1.41
  -6  -8 -12    9.36    1.59
  -6  -8 -11    1.96    0.61
  -6  -8 -11    1.81    0.88
  -6  -8 -11    1.68    0.89
  -6  -8 -10   33.37    2.08
  -6  -8 -10   29.28    2.50
  -6  -8 -10   29.61    2.51
  -6  -8  -9   45.03    2.63
  -6  -8  -9   45.14    3.13
  -6  -8  -9   42.46    3.02
  -6  -8  -8   42.92    2.56
  -6  -8  -8   41.01    2.85
  -6  -8  -8   45.27    3.03
  -6  -8  -7   24.79    1.75
  -6  -8  -7   23.79    1.72
  -6  -8  -7   24.09    2.06
  -6  -8  -6    1.68    0.63
  -6  -8  -6    2.65    0.70
  -6  -8  -6    2.27    0.54
  -6  -8  -5    4.72    0.63
  -6  -8  -5    6.30    1.02
  -6  -8  -5    6.26    0.87
  -6  -8  -5    4.99    0.84
  -6  -8  -5    6.21    0.94
  -6  -8  -4   47.46    2.88
  -6  -8  -4   44.62    3.02
  -6  -8  -4   47.78    2.80
  -6  -8  -4   46.99    2.47
  -6  -8  -3   84.94    4.77
  -6  -8  -3   85.33    4.90
  -6  -8  -3   95.16    4.68
  -6  -8  -3   94.80    4.31
  -6  -8  -2  105.85    5.38
  -6  -8  -2   99.83    5.06
  -6  -8  -2  100.74    4.73
  -6  -8  -1    7.80    1.15
  -6  -8  -1    7.18    0.90
  -6  -8  -1    5.14    0.69
  -6  -8   0   -0.16    0.61
  -6  -8   0    0.66    0.47
  -6  -8   0   -0.07    0.32
  -6  -8   1   28.61    2.49
  -6  -8   1   34.16    2.25
  -6  -8   1   34.64    2.00
  -6  -8   2   37.48    2.48
  -6  -8   2   40.53    2.24
  -6  -8   3    0.21    0.58
  -6  -8   3    0.66    0.58
  -6  -8   3    0.37    0.60
  -6  -8   4    5.64    0.92
  -6  -8   4    4.64    0.94
  -6  -8   5   10.16    1.25
  -6  -8   5    9.50    1.64
  -6  -8   5   10.12    1.35
  -6  -8   6   39.32    2.70
  -6  -8   6   36.66    3.10
  -6  -8   6   40.31    2.11
  -6  -8   6   38.16    3.21
  -6  -8   6   41.36    2.89
  -6  -8   7   22.87    2.12
  -6  -8   7   26.62    2.53
  -6  -8   7   34.53    2.34
  -6  -8   7   25.61    1.61
  -6  -8   7   24.46    2.59
  -6  -8   7   31.44    2.46
  -6  -8   8   65.32    3.88
  -6  -8   8   62.97    4.27
  -6  -8   8   66.01    3.78
  -6  -8   8   61.48    3.18
  -6  -8   8   61.74    4.04
  -6  -8   8   54.48    4.28
  -6  -8   9    6.94    1.27
  -6  -8   9    8.95    1.59
  -6  -8   9    9.61    1.25
  -6  -8   9    8.95    0.95
  -6  -8   9   11.42    1.58
  -6  -8   9    7.13    1.62
  -6  -8  10   -0.42    0.88
  -6  -8  10   -0.46    1.04
  -6  -8  10   -0.17    0.88
  -6  -8  10    0.09    0.47
  -6  -8  10    0.14    0.68
  -6  -8  10   -0.80    1.13
  -6  -8  11   10.72    1.77
  -6  -8  11   10.72    1.61
  -6  -8  11    7.45    1.69
  -6  -8  11   10.27    1.11
  -6  -8  11    8.84    1.27
  -6  -8  12   17.17    1.54
  -6  -8  12   20.90    2.19
  -6  -8  12   17.62    2.27
  -6  -8  12   20.24    1.81
  -6  -8  13   32.05    2.44
  -6  -8  13   36.73    2.42
  -6  -7 -21    4.10    1.15
  -6  -7 -20   13.12    1.65
  -6  -7 -19    4.19    1.01
  -6  -7 -19    2.79    1.21
  -6  -7 -18    2.06    1.27
  -6  -7 -18    2.01    0.89
  -6  -7 -17    1.23    1.09
  -6  -7 -17    0.26    0.75
  -6  -7 -16    8.63    1.57
  -6  -7 -16    6.10    1.11
  -6  -7 -15   24.24    1.88
  -6  -7 -15   18.99    2.22
  -6  -7 -15   19.77    2.44
  -6  -7 -14   26.44    2.00
  -6  -7 -14   28.88    2.61
  -6  -7 -14   26.24    2.64
  -6  -7 -13    7.49    1.02
  -6  -7 -13    8.54    1.42
  -6  -7 -13    8.20    1.46
  -6  -7 -12    0.20    0.51
  -6  -7 -12   -0.37    0.71
  -6  -7 -12    0.19    0.83
  -6  -7 -11   19.73    1.52
  -6  -7 -11   17.53    1.85
  -6  -7 -10  143.88    6.44
  -6  -7 -10  132.91    6.98
  -6  -7 -10  122.80    6.82
  -6  -7  -9   36.20    2.20
  -6  -7  -9   31.56    2.45
  -6  -7  -9   36.84    2.67
  -6  -7  -8    8.91    0.96
  -6  -7  -8    8.08    1.23
  -6  -7  -8    8.68    1.14
  -6  -7  -8    7.65    0.98
  -6  -7  -7    0.54    0.39
  -6  -7  -7    1.24    0.58
  -6  -7  -7    0.88    0.58
  -6  -7  -7    1.48    0.53
  -6  -7  -6   17.16    1.70
  -6  -7  -6   20.51    1.47
  -6  -7  -5   52.97    3.02
  -6  -7  -5   60.17    3.40
  -6  -7  -5   51.32    2.82
  -6  -7  -4   57.20    3.19
  -6  -7  -4   55.79    3.44
  -6  -7  -4   61.21    3.03
  -6  -7  -3   25.67    1.77
  -6  -7  -3   22.55    1.91
  -6  -7  -3   27.69    1.62
  -6  -7  -2    9.16    1.12
  -6  -7  -2    8.77    0.99
  -6  -7  -2   11.68    0.91
  -6  -7  -1   28.02    2.07
  -6  -7  -1   26.95    1.84
  -6  -7  -1   26.30    1.65
  -6  -7   0   48.67    3.13
  -6  -7   0   50.72    2.92
  -6  -7   0   51.92    2.72
  -6  -7   1   86.27    4.87
  -6  -7   1   87.95    4.55
  -6  -7   1   89.95    4.34
  -6  -7   2   49.97    2.64
  -6  -7   2   44.45    3.02
  -6  -7   2   42.81    2.74
  -6  -7   2   44.15    2.58
  -6  -7   3   -0.18    0.42
  -6  -7   3   -0.25    0.47
  -6  -7   3    0.17    0.62
  -6  -7   4   16.12    1.43
  -6  -7   4   18.65    1.87
  -6  -7   4   16.36    1.55
  -6  -7   5   58.26    3.40
  -6  -7   5   62.94    4.01
  -6  -7   5   57.17    3.62
  -6  -7   5   63.31    3.09
  -6  -7   6  109.25    5.59
  -6  -7   6  115.06    6.30
  -6  -7   6  108.62    5.85
  -6  -7   6  109.73    5.16
  -6  -7   7   18.85    1.73
  -6  -7   7   19.27    1.46
  -6  -7   7   24.89    2.37
  -6  -7   7   20.57    2.01
  -6  -7   8  157.42    7.49
  -6  -7   8  150.66    7.00
  -6  -7   8  141.35    7.84
  -6  -7   8  152.45    8.15
  -6  -7   8  152.54    7.81
  -6  -7   9   32.04    2.56
  -6  -7   9   33.12    2.83
  -6  -7   9   38.60    2.30
  -6  -7   9   35.88    2.89
  -6  -7   9   35.14    3.09
  -6  -7  10   -1.04    1.11
  -6  -7  10   -0.16    0.80
  -6  -7  10    0.83    0.88
  -6  -7  10    0.24    0.61
  -6  -7  10   -0.10    0.56
  -6  -7  10   -0.24    1.03
  -6  -7  11   26.13    2.75
  -6  -7  11   28.76    2.45
  -6  -7  11   28.19    2.60
  -6  -7  11   26.27    2.04
  -6  -7  11   30.42    2.10
  -6  -7  11   25.65    2.19
  -6  -7  11   28.52    2.70
  -6  -7  12   23.48    1.90
  -6  -7  12   25.57    2.38
  -6  -7  12   25.15    2.00
  -6  -7  12   23.70    2.09
  -6  -7  12   24.54    2.72
  -6  -7  12   28.16    2.62
  -6  -7  13   11.03    1.96
  -6  -7  13   11.32    1.39
  -6  -7  13   10.38    1.37
  -6  -7  13   12.16    1.33
  -6  -7  13   13.24    1.81
  -6  -7  14    1.29    0.77
  -6  -7  14    1.75    0.81
  -6  -7  14    0.42    0.66
  -6  -7  15    3.10    1.02
  -6  -7  15    3.82    1.05
  -6  -6 -22    5.60    1.34
  -6  -6 -21    6.70    1.41
  -6  -6 -20    7.83    1.33
  -6  -6 -19    0.55    1.20
  -6  -6 -19    0.21    1.02
  -6  -6 -19   -0.45    0.88
  -6  -6 -18    1.06    1.10
  -6  -6 -18    0.61    1.00
  -6  -6 -18    1.57    0.84
  -6  -6 -18    1.68    0.90
  -6  -6 -17    3.77    1.21
  -6  -6 -17    5.47    1.06
  -6  -6 -16    5.21    0.98
  -6  -6 -16    6.15    1.37
  -6  -6 -16    8.83    1.83
  -6  -6 -15   13.77    1.41
  -6  -6 -15    8.14    1.72
  -6  -6 -15   10.35    1.64
  -6  -6 -14    2.40    1.14
  -6  -6 -14    5.31    1.23
  -6  -6 -14    3.78    0.85
  -6  -6 -13    4.35    1.22
  -6  -6 -13    6.19    1.24
  -6  -6 -13    4.96    0.90
  -6  -6 -12   33.38    2.14
  -6  -6 -12   27.86    2.47
  -6  -6 -12   25.39    2.40
  -6  -6 -11   38.29    2.42
  -6  -6 -11   37.26    2.88
  -6  -6 -11   39.02    2.82
  -6  -6 -10  136.53    6.36
  -6  -6 -10  130.34    6.75
  -6  -6 -10  129.11    6.86
  -6  -6  -9   14.38    1.23
  -6  -6  -9   11.33    1.41
  -6  -6  -9   12.17    1.40
  -6  -6  -9   12.51    1.33
  -6  -6  -8   21.87    1.56
  -6  -6  -8   19.30    1.80
  -6  -6  -8   18.78    1.67
  -6  -6  -8   20.42    1.64
  -6  -6  -7   24.92    1.65
  -6  -6  -7   20.69    1.61
  -6  -6  -7   21.60    1.88
  -6  -6  -6   40.24    2.36
  -6  -6  -6   39.67    2.64
  -6  -6  -5   51.01    2.83
  -6  -6  -5   57.01    3.25
  -6  -6  -4   23.46    1.64
  -6  -6  -4   24.07    1.57
  -6  -6  -4   25.06    1.88
  -6  -6  -3    3.00    0.52
  -6  -6  -3    2.00    0.50
  -6  -6  -3    2.59    0.64
  -6  -6  -2   24.79    1.54
  -6  -6  -2   21.35    1.56
  -6  -6  -2   23.42    1.79
  -6  -6  -1  109.00    5.10
  -6  -6  -1  107.12    5.21
  -6  -6   0  115.66    5.96
  -6  -6   0  123.81    5.58
  -6  -6   0  114.50    5.65
  -6  -6   1  137.10    7.18
  -6  -6   1  155.91    6.82
  -6  -6   1  144.26    6.93
  -6  -6   2   29.49    1.74
  -6  -6   2   27.06    1.83
  -6  -6   2   29.33    1.97
  -6  -6   2   23.43    2.08
  -6  -6   3    6.04    0.72
  -6  -6   3    5.80    0.98
  -6  -6   3    4.90    0.81
  -6  -6   3    5.11    0.65
  -6  -6   4   18.35    1.42
  -6  -6   4   18.83    1.78
  -6  -6   4   18.70    1.66
  -6  -6   4   18.63    1.30
  -6  -6   5   52.23    2.94
  -6  -6   5   53.56    3.43
  -6  -6   5   51.26    3.22
  -6  -6   5   50.47    2.77
  -6  -6   6  193.57    8.64
  -6  -6   6  191.12    8.44
  -6  -6   6  168.88    9.08
  -6  -6   6  183.01    8.98
  -6  -6   7    0.12    0.68
  -6  -6   7   -0.09    0.44
  -6  -6   7    0.94    0.71
  -6  -6   7    0.82    0.74
  -6  -6   8    1.29    0.73
  -6  -6   8    0.89    0.80
  -6  -6   8    1.60    0.69
  -6  -6   8    0.80    0.91
  -6  -6   9   38.41    3.01
  -6  -6   9   41.07    2.83
  -6  -6   9   44.55    2.66
  -6  -6   9   35.84    3.01
  -6  -6   9   44.26    3.33
  -6  -6  10   55.79    4.06
  -6  -6  10   56.57    3.65
  -6  -6  10   60.37    3.42
  -6  -6  10   55.32    3.67
  -6  -6  10   62.92    4.11
  -6  -6  10   55.34    3.81
  -6  -6  11   15.73    2.06
  -6  -6  11   16.71    1.90
  -6  -6  11   18.10    1.82
  -6  -6  11   15.57    1.55
  -6  -6  11   16.46    1.79
  -6  -6  11   12.73    1.88
  -6  -6  12   -0.18    0.80
  -6  -6  12   -0.39    0.99
  -6  -6  12   -0.69    1.11
  -6  -6  12    0.41    0.56
  -6  -6  12   -0.16    0.84
  -6  -6  12   -0.42    0.74
  -6  -6  12    0.24    0.92
  -6  -6  13    3.54    0.83
  -6  -6  13    4.41    1.15
  -6  -6  13    3.41    1.01
  -6  -6  13    2.53    0.86
  -6  -6  13    2.02    1.14
  -6  -6  14    6.21    0.92
  -6  -6  14    5.53    1.37
  -6  -6  14    6.97    1.25
  -6  -6  14    6.26    1.27
  -6  -6  14    6.83    1.57
  -6  -6  15    8.12    1.35
  -6  -6  15    9.03    1.38
  -6  -6  15    6.85    0.88
  -6  -6  16   30.41    2.49
  -6  -6  16   30.45    2.64
  -6  -5 -20   -0.46    1.13
  -6  -5 -19    4.51    1.41
  -6  -5 -19    1.69    1.32
  -6  -5 -18   12.01    1.61
  -6  -5 -18   13.45    1.93
  -6  -5 -18   13.16    2.03
  -6  -5 -17   12.48    1.92
  -6  -5 -17   19.87    2.35
  -6  -5 -16    3.60    1.27
  -6  -5 -16    3.27    1.39
  -6  -5 -15    2.73    1.09
  -6  -5 -15    2.98    1.26
  -6  -5 -14   23.46    2.35
  -6  -5 -14   21.23    2.31
  -6  -5 -13   61.36    4.12
  -6  -5 -13   60.94    3.55
  -6  -5 -13   62.00    4.07
  -6  -5 -12   50.31    3.49
  -6  -5 -12   44.43    3.29
  -6  -5 -12   51.53    3.01
  -6  -5 -11    3.02    0.72
  -6  -5 -11    1.86    0.81
  -6  -5 -11    3.55    0.97
  -6  -5 -10   18.94    1.79
  -6  -5 -10   21.17    1.62
  -6  -5 -10   20.96    1.94
  -6  -5  -9    9.30    1.20
  -6  -5  -9    8.99    1.00
  -6  -5  -9   11.08    1.34
  -6  -5  -8   34.45    2.11
  -6  -5  -8   29.71    2.33
  -6  -5  -7   93.21    4.98
  -6  -5  -6   49.30    3.01
  -6  -5  -5   -0.23    0.45
  -6  -5  -4   18.17    1.50
  -6  -5  -4   18.64    1.36
  -6  -5  -3   63.11    3.30
  -6  -5  -3   53.64    2.97
  -6  -5  -2  123.66    5.85
  -6  -5  -2  117.39    5.60
  -6  -5  -1  150.28    7.00
  -6  -5  -1  147.01    6.79
  -6  -5   0   18.96    1.39
  -6  -5   1    5.03    0.72
  -6  -5   2   13.50    0.99
  -6  -5   2   12.67    1.19
  -6  -5   2   14.13    1.08
  -6  -5   3  104.75    4.88
  -6  -5   3  103.96    5.24
  -6  -5   3  106.59    4.99
  -6  -5   4  155.69    6.79
  -6  -5   4  142.06    7.25
  -6  -5   4  145.73    7.15
  -6  -5   4  147.51    6.82
  -6  -5   5   64.70    3.42
  -6  -5   5   63.82    3.85
  -6  -5   5   67.14    3.79
  -6  -5   5   66.41    3.47
  -6  -5   6   44.62    2.69
  -6  -5   6   45.42    3.07
  -6  -5   6   43.92    2.99
  -6  -5   6   49.54    2.73
  -6  -5   7   35.75    2.33
  -6  -5   7   30.91    2.57
  -6  -5   7   34.49    2.62
  -6  -5   7   38.94    2.35
  -6  -5   8  153.68    7.41
  -6  -5   8  158.29    7.33
  -6  -5   8  149.18    7.83
  -6  -5   8  148.87    7.78
  -6  -5   9  175.88    8.64
  -6  -5   9  189.79    8.61
  -6  -5   9  186.76    9.17
  -6  -5   9  171.58    9.02
  -6  -5  10  100.03    5.30
  -6  -5  10   94.28    5.40
  -6  -5  10  100.39    5.56
  -6  -5  10  100.31    5.20
  -6  -5  10   92.72    5.64
  -6  -5  10   95.14    5.62
  -6  -5  11   24.35    2.11
  -6  -5  11   20.84    2.08
  -6  -5  11   22.03    2.21
  -6  -5  11   22.51    1.94
  -6  -5  11   21.08    2.26
  -6  -5  11   21.73    2.33
  -6  -5  12   -0.35    0.66
  -6  -5  12   -0.34    0.89
  -6  -5  12   -0.89    1.13
  -6  -5  12   -0.30    0.64
  -6  -5  12   -0.73    1.00
  -6  -5  12    1.32    1.06
  -6  -5  13    6.27    1.24
  -6  -5  13    7.73    1.37
  -6  -5  13    5.93    1.47
  -6  -5  13    7.77    0.94
  -6  -5  13    8.09    1.29
  -6  -5  13    5.50    1.25
  -6  -5  13    7.14    1.50
  -6  -5  14   27.09    1.78
  -6  -5  14   25.20    2.69
  -6  -5  14   29.04    2.57
  -6  -5  14   24.00    2.37
  -6  -5  14   27.24    2.40
  -6  -5  15   11.16    1.02
  -6  -5  15   10.35    1.53
  -6  -5  15    8.93    1.45
  -6  -5  15   11.20    1.69
  -6  -5  16   11.37    1.74
  -6  -5  16   10.26    1.65
  -6  -5  17    0.53    1.07
  -6  -5  17   -0.20    1.13
  -6  -4 -20    7.25    1.71
  -6  -4 -19   16.21    2.26
  -6  -4 -18   11.91    1.96
  -6  -4 -18   12.24    2.02
  -6  -4 -18   13.86    1.72
  -6  -4 -17    8.46    1.66
  -6  -4 -17    7.12    1.74
  -6  -4 -17    6.05    1.53
  -6  -4 -17    7.70    1.36
  -6  -4 -16    0.24    1.17
  -6  -4 -16   -0.48    1.03
  -6  -4 -15    8.56    1.59
  -6  -4 -15    7.77    1.52
  -6  -4 -14    7.16    1.39
  -6  -4 -14    5.39    1.28
  -6  -4 -13   14.76    1.77
  -6  -4 -13   16.39    1.89
  -6  -4 -12   27.23    2.41
  -6  -4 -12   36.91    2.82
  -6  -4 -11    4.84    1.04
  -6  -4 -11    6.59    0.94
  -6  -4 -11    5.71    1.20
  -6  -4 -10    2.01    0.73
  -6  -4 -10    2.38    0.64
  -6  -4 -10    1.50    0.81
  -6  -4  -9   24.09    2.07
  -6  -4  -9   24.81    1.92
  -6  -4  -8   74.76    4.24
  -6  -4  -7   64.78    3.75
  -6  -4  -6   16.88    1.50
  -6  -4  -5   36.43    2.37
  -6  -4  -4   93.64    4.61
  -6  -4  -4   88.01    4.33
  -6  -4  -3  136.38    6.41
  -6  -4  -3  133.98    6.15
  -6  -4  -2  242.17   11.00
  -6  -4  -2  252.34   10.79
  -6  -4  -1  189.03    8.65
  -6  -4  -1  192.84    8.48
  -6  -4   0    5.02    0.72
  -6  -4   0    4.61    0.64
  -6  -4   1  136.88    6.34
  -6  -4   2  280.59   12.06
  -6  -4   2  283.57   12.53
  -6  -4   2  297.28   12.47
  -6  -4   3  274.69   12.11
  -6  -4   3  278.52   12.63
  -6  -4   3  296.66   12.63
  -6  -4   3  298.38   12.48
  -6  -4   4  179.61    8.19
  -6  -4   4  196.96    8.51
  -6  -4   4  188.55    8.69
  -6  -4   4  183.22    8.64
  -6  -4   5    3.09    0.58
  -6  -4   5    3.42    0.78
  -6  -4   5    2.30    0.56
  -6  -4   5    3.61    0.75
  -6  -4   6  117.81    5.49
  -6  -4   6  115.58    5.62
  -6  -4   6  109.59    5.87
  -6  -4   6  111.53    5.85
  -6  -4   7  169.79    7.83
  -6  -4   7  174.68    7.71
  -6  -4   7  166.66    8.07
  -6  -4   7  145.47    7.99
  -6  -4   8   82.03    4.13
  -6  -4   8   77.35    4.17
  -6  -4   8   73.94    4.39
  -6  -4   8   67.05    4.33
  -6  -4   9   19.27    1.72
  -6  -4   9   21.07    1.80
  -6  -4   9   18.74    1.89
  -6  -4   9   19.73    1.99
  -6  -4  10    0.41    0.82
  -6  -4  10    0.36    0.79
  -6  -4  10    1.70    0.81
  -6  -4  10    2.09    0.96
  -6  -4  11    4.52    1.01
  -6  -4  11    6.60    1.23
  -6  -4  11    4.56    1.16
  -6  -4  11    4.11    1.17
  -6  -4  11    6.50    1.15
  -6  -4  12    6.53    1.23
  -6  -4  12    8.13    1.26
  -6  -4  12    5.80    1.21
  -6  -4  12    5.78    1.25
  -6  -4  12    6.45    1.18
  -6  -4  13   18.22    1.88
  -6  -4  13   18.08    1.81
  -6  -4  13   15.70    1.98
  -6  -4  13   17.93    1.98
  -6  -4  13   14.76    1.76
  -6  -4  14   10.50    1.58
  -6  -4  14   10.01    1.52
  -6  -4  14    9.91    1.59
  -6  -4  14   11.59    1.79
  -6  -4  15    0.38    0.94
  -6  -4  15    0.61    0.93
  -6  -4  15    0.66    0.44
  -6  -4  15    1.64    1.02
  -6  -4  16    0.20    0.99
  -6  -4  17    5.82    1.42
  -6  -4  18   11.01    1.82
  -6  -3 -20    8.74    1.91
  -6  -3 -19   16.54    2.35
  -6  -3 -18    7.93    1.81
  -6  -3 -18    8.56    1.87
  -6  -3 -18    8.37    1.48
  -6  -3 -17   -0.72    0.93
  -6  -3 -17   -0.26    1.03
  -6  -3 -17    0.02    0.20
  -6  -3 -17   -0.77    1.28
  -6  -3 -17   -0.25    1.09
  -6  -3 -16    7.48    1.60
  -6  -3 -16    7.32    1.50
  -6  -3 -16    8.19    1.71
  -6  -3 -16    8.40    0.61
  -6  -3 -16    9.03    1.50
  -6  -3 -15   30.00    2.81
  -6  -3 -15   32.43    1.60
  -6  -3 -15   27.79    2.69
  -6  -3 -14   15.62    1.88
  -6  -3 -14   17.15    0.99
  -6  -3 -14   12.31    1.77
  -6  -3 -13    5.51    1.18
  -6  -3 -13    7.53    0.61
  -6  -3 -13    5.88    1.29
  -6  -3 -12   -0.31    0.76
  -6  -3 -12    0.19    0.26
  -6  -3 -12   -0.38    0.77
  -6  -3 -11   45.01    2.93
  -6  -3 -11   42.40    2.12
  -6  -3 -11   39.44    3.01
  -6  -3 -10  100.62    5.60
  -6  -3 -10  103.70    4.62
  -6  -3 -10   94.20    5.43
  -6  -3 -10  110.58    5.43
  -6  -3  -9   71.29    4.11
  -6  -3  -9   69.11    3.94
  -6  -3  -9   67.39    3.21
  -6  -3  -8   15.07    1.53
  -6  -3  -8   15.04    0.99
  -6  -3  -8   14.61    1.41
  -6  -3  -7    5.72    0.77
  -6  -3  -7    5.91    0.93
  -6  -3  -7    6.13    0.89
  -6  -3  -7    4.82    0.53
  -6  -3  -6    3.78    0.63
  -6  -3  -6    2.05    0.56
  -6  -3  -6    2.69    0.41
  -6  -3  -6    3.48    0.73
  -6  -3  -5    7.06    0.81
  -6  -3  -5    5.30    0.81
  -6  -3  -4   35.27    2.16
  -6  -3  -4   37.43    2.28
  -6  -3  -3   93.59    4.42
  -6  -3  -3   95.30    4.65
  -6  -3  -3   97.37    4.68
  -6  -3  -2  123.38    5.66
  -6  -3  -2  132.70    5.92
  -6  -3  -2  121.13    5.86
  -6  -3  -1    4.17    0.60
  -6  -3  -1    4.54    0.55
  -6  -3  -1    4.74    0.67
  -6  -3   0   69.03    3.54
  -6  -3   0   72.25    3.47
  -6  -3   0   71.45    3.67
  -6  -3   1  289.76   12.57
  -6  -3   1  290.99   12.75
  -6  -3   2  288.42   12.76
  -6  -3   2  290.28   12.62
  -6  -3   3   40.63    2.39
  -6  -3   3   38.93    1.92
  -6  -3   4    2.65    0.62
  -6  -3   4    3.93    0.47
  -6  -3   4    4.00    0.67
  -6  -3   5   36.05    2.22
  -6  -3   5   33.19    2.37
  -6  -3   5   28.47    2.16
  -6  -3   5   30.44    1.85
  -6  -3   5   35.36    2.21
  -6  -3   6   93.90    4.84
  -6  -3   6   96.40    5.01
  -6  -3   6   88.01    4.84
  -6  -3   6   95.78    4.55
  -6  -3   7   64.38    4.02
  -6  -3   7   72.10    3.70
  -6  -3   7   65.13    3.90
  -6  -3   8   26.87    1.91
  -6  -3   8   27.29    2.12
  -6  -3   8   26.80    2.07
  -6  -3   9   11.99    1.30
  -6  -3   9   12.28    1.43
  -6  -3   9   11.69    1.41
  -6  -3  10   21.66    1.83
  -6  -3  10   19.56    1.94
  -6  -3  10   21.81    2.22
  -6  -3  10   20.92    1.91
  -6  -3  11   89.81    4.99
  -6  -3  11   91.80    5.22
  -6  -3  11   95.09    5.19
  -6  -3  11   89.77    5.45
  -6  -3  12   15.97    1.56
  -6  -3  12   16.25    1.67
  -6  -3  12   13.67    1.72
  -6  -3  12   14.52    1.91
  -6  -3  12   16.03    1.79
  -6  -3  13   32.06    2.43
  -6  -3  13   36.11    2.72
  -6  -3  13   30.96    2.77
  -6  -3  13   34.29    2.70
  -6  -3  13   35.53    2.97
  -6  -3  14    8.37    1.58
  -6  -3  14    9.62    1.48
  -6  -3  15    0.22    0.94
  -6  -3  15   -0.20    0.93
  -6  -3  16    2.43    1.12
  -6  -3  16    1.67    0.39
  -6  -3  16    1.29    0.97
  -6  -3  17   10.15    1.75
  -6  -3  18   12.13    1.88
  -6  -3  19    1.94    1.24
  -6  -2 -20    0.29    1.33
  -6  -2 -19    1.15    1.28
  -6  -2 -18    2.34    1.16
  -6  -2 -18    1.96    1.31
  -6  -2 -17    9.01    1.60
  -6  -2 -17   10.26    2.00
  -6  -2 -17    9.65    0.86
  -6  -2 -16   23.56    2.34
  -6  -2 -16   26.09    2.66
  -6  -2 -16   27.26    2.79
  -6  -2 -16   21.34    1.42
  -6  -2 -15   31.45    2.82
  -6  -2 -15   38.22    2.02
  -6  -2 -15   34.25    3.24
  -6  -2 -15   33.62    3.02
  -6  -2 -14    3.32    1.15
  -6  -2 -14    5.04    0.66
  -6  -2 -13    1.33    0.78
  -6  -2 -13    0.93    0.36
  -6  -2 -12   14.63    1.58
  -6  -2 -12   12.66    1.01
  -6  -2 -11   52.88    3.28
  -6  -2 -11   52.84    2.69
  -6  -2 -10   25.83    1.94
  -6  -2 -10   24.15    1.46
  -6  -2 -10   20.71    1.99
  -6  -2  -9   -0.14    0.66
  -6  -2  -9    0.40    0.36
  -6  -2  -8    1.98    0.71
  -6  -2  -8    1.74    0.65
  -6  -2  -8    1.75    0.42
  -6  -2  -7   11.33    1.11
  -6  -2  -7    7.87    1.04
  -6  -2  -7   10.82    0.86
  -6  -2  -7   11.24    1.26
  -6  -2  -6   20.94    1.60
  -6  -2  -6   21.73    1.38
  -6  -2  -6   20.90    1.70
  -6  -2  -5  103.93    5.42
  -6  -2  -5  118.52    5.21
  -6  -2  -5  114.60    5.61
  -6  -2  -4   68.81    3.48
  -6  -2  -4   64.97    3.25
  -6  -2  -4   63.73    3.49
  -6  -2  -3    0.09    0.31
  -6  -2  -3    0.34    0.37
  -6  -2  -2    1.87    0.47
  -6  -2  -2    1.93    0.38
  -6  -2  -2    1.76    0.44
  -6  -2  -1  167.71    7.62
  -6  -2  -1  174.83    7.32
  -6  -2  -1  155.53    7.43
  -6  -2   0  343.22   14.81
  -6  -2   0  326.53   14.51
  -6  -2   0  353.54   14.52
  -6  -2   1  389.09   16.39
  -6  -2   1  350.86   15.99
  -6  -2   1  398.08   16.12
  -6  -2   1  386.42   16.34
  -6  -2   2  157.42    7.25
  -6  -2   2  163.89    7.49
  -6  -2   2  161.75    7.44
  -6  -2   3   16.40    0.87
  -6  -2   3   16.38    1.29
  -6  -2   4  120.39    6.02
  -6  -2   4  133.28    6.26
  -6  -2   4  125.82    5.52
  -6  -2   5  257.82   11.18
  -6  -2   5  235.88   11.25
  -6  -2   5  246.07   10.62
  -6  -2   6  246.62   10.53
  -6  -2   6  238.39   10.81
  -6  -2   6  234.95   11.00
  -6  -2   7   96.61    5.05
  -6  -2   7  104.02    4.85
  -6  -2   7   97.53    5.21
  -6  -2   8   26.89    1.98
  -6  -2   8   24.85    1.78
  -6  -2   8   25.01    2.05
  -6  -2   9    2.19    0.72
  -6  -2   9    2.91    0.76
  -6  -2   9    3.88    0.89
  -6  -2  10   75.34    4.36
  -6  -2  10   76.20    4.21
  -6  -2  10   78.04    4.91
  -6  -2  10   82.30    4.59
  -6  -2  11  185.70    9.36
  -6  -2  11  188.69    9.24
  -6  -2  11  208.56   10.09
  -6  -2  11  207.14    9.62
  -6  -2  12   14.05    1.62
  -6  -2  12   16.58    1.65
  -6  -2  12   11.77    1.64
  -6  -2  12   14.10    1.94
  -6  -2  13    2.87    0.95
  -6  -2  13    3.77    0.99
  -6  -2  13    2.56    1.15
  -6  -2  14    0.18    0.82
  -6  -2  14    0.47    1.12
  -6  -2  15   25.57    2.47
  -6  -2  15   28.44    2.73
  -6  -2  16   17.21    1.25
  -6  -2  16   19.04    2.13
  -6  -2  16   19.16    2.29
  -6  -2  17   15.82    2.19
  -6  -2  18    2.41    1.20
  -6  -2  19    0.24    1.27
  -6  -2  20    0.23    1.23
  -6  -1 -21    2.90    1.51
  -6  -1 -20    0.32    1.35
  -6  -1 -19   -0.62    1.23
  -6  -1 -18    7.00    1.57
  -6  -1 -18   11.14    2.12
  -6  -1 -17   12.98    1.86
  -6  -1 -17   13.33    2.26
  -6  -1 -16   17.46    2.12
  -6  -1 -16   16.13    2.38
  -6  -1 -15   17.82    2.36
  -6  -1 -15   15.07    1.93
  -6  -1 -15   15.57    2.00
  -6  -1 -14    0.51    1.10
  -6  -1 -14    0.36    0.98
  -6  -1 -14    1.82    1.02
  -6  -1 -13    8.88    1.37
  -6  -1 -13    7.24    1.43
  -6  -1 -12    0.87    0.68
  -6  -1 -11   14.26    1.49
  -6  -1 -10   37.66    2.51
  -6  -1 -10   38.26    2.78
  -6  -1  -9    3.61    0.88
  -6  -1  -8    3.65    0.78
  -6  -1  -7   87.53    4.59
  -6  -1  -7   86.13    4.19
  -6  -1  -6  182.29    8.97
  -6  -1  -6  206.41    8.72
  -6  -1  -5  136.12    6.36
[truncated: 1,268,915 more chars]
